# Supplementary material for: An Integrated Genomic and Transcriptomic Analysis Reveals Candidates of Susceptibility Genes for Crohn’s Disease in Japanese Populations
Source: Sci Rep. 2020 Jun 24;10:10236. doi: 10.1038/s41598-020-66951-5 (PMC7314801; doi:10.1038/s41598-020-66951-5)
Supplement: Supplementary file 2 — Supplementary information2. [file 41598_2020_66951_MOESM2_ESM.xlsx]

## Sheet: Supplementary Table S2
	Supplementary Table S2. Significant eQTLs of effector memory T cells from LPMC
	Gene								eQTL Top SNP
	Symbol	ID	Gene Type	Chromosome	Start (bp)	End (bp)	Strand		SNP ID	Distance to Gene (bp)	Slope	P-values
	RP11-478C6.6	ENSG00000251188.1	processed_pseudogene	4	268982	269531	-		rs3747694	-144434	2.02267	1.95589e-63
	RP11-550H2.2	ENSG00000230027.1	lincRNA	1	76041691	76066228	+		rs1007796262	-959169	2.02267	1.95589e-63
	DKKL1	ENSG00000104901.6	protein_coding	19	49361783	49375116	+		rs17555056	134606	1.82541	2.33727e-16
	KCNA10	ENSG00000143105.7	protein_coding	1	110517217	110519175	-		rs79831850	-409083	1.82541	2.33727e-16
	LINC00945	ENSG00000232539.1	lincRNA	21	33057829	33064983	+		rs2833783	-701394	1.82541	2.33727e-16
	PRAMEF31P	ENSG00000250894.1	unprocessed_pseudogene	1	13245863	13248652	+		rs147013550	667622	1.82541	2.33727e-16
	RN7SKP141	ENSG00000251976.1	misc_RNA	2	136390332	136390669	+		rs6752369	-985762	1.82541	2.33727e-16
	CFL1P7	ENSG00000213877.3	processed_pseudogene	3	25324174	25324659	+		rs80275994	-956709	1.82541	1.86244e-15
	LINC00377	ENSG00000229246.1	lincRNA	13	81043670	81044442	+		rs181183368	233523	1.82541	1.86244e-15
	AC004775.5	ENSG00000272203.1	lincRNA	5	132817248	132818000	-		rs148237010	897699	1.70573	1.03476e-13
	DUXAP5	ENSG00000255377.1	processed_pseudogene	11	119444991	119445519	-		rs6589726	-200623	-1.70573	1.03476e-13
	LINC00210	ENSG00000231814.2	lincRNA	1	217892900	217920804	+		rs72743357	-716542	1.70573	1.03476e-13
	LINC02116	ENSG00000250417.1	lincRNA	5	1855970	1856568	-		rs137993363	202644	1.70573	1.03476e-13
	NPY	ENSG00000122585.7	protein_coding	7	24284163	24291865	+		rs74670215	-995386	1.70573	1.03476e-13
	OR2K2	ENSG00000171133.2	protein_coding	9	111327483	111328520	-		rs73548243	871390	1.70573	1.03476e-13
	PRAMEF20	ENSG00000204478.9	protein_coding	1	13410450	13421328	+		rs56895065	552938	1.70573	1.03476e-13
	PRAMEF33	ENSG00000237700.2	protein_coding	1	13303539	13308907	+		rs56895065	659849	1.70573	1.03476e-13
	RP11-103H7.1	ENSG00000253427.1	lincRNA	8	126474189	126492596	+		rs368636178	330785	1.70573	1.03476e-13
	RP11-541G9.1	ENSG00000258131.1	lincRNA	12	96985656	97185609	+		rs35332676	-738419	1.70573	1.03476e-13
	RP11-641A6.8	ENSG00000257343.1	unprocessed_pseudogene	12	52746596	52748308	-		rs7310138	-158754	1.70573	1.03476e-13
	RP11-719C20.1	ENSG00000259507.1	processed_pseudogene	15	98466840	98467412	+		rs62023746	-447740	1.70573	1.03476e-13
	SACS-AS1	ENSG00000229558.2	lincRNA	13	23418971	23428869	+		rs72474254	-290076	1.70573	1.03476e-13
	CTD-2302A16.2	ENSG00000225477.3	processed_pseudogene	11	21284564	21284955	+		rs76028347	-464902	1.70573	2.64562e-12
	RP11-670N15.1	ENSG00000255167.1	antisense	11	21260061	21262570	-		rs76028347	-440399	1.70573	2.64562e-12
	SLC6A1-AS1	ENSG00000232287.2	antisense	3	11006098	11019224	-		rs78942059	-214745	1.70573	2.64562e-12
	ADH7	ENSG00000196344.11	protein_coding	4	99412261	99435737	-		rs10033194	860893	-1.62446	4.17336e-12
	CLLU1OS	ENSG00000205057.4	protein_coding	12	92420094	92428148	-		rs188847584	-403746	1.62446	4.17336e-12
	LINC01843	ENSG00000251169.2	lincRNA	5	134506552	134509229	+		rs79626853	-617093	1.62446	4.17336e-12
	PRAMEF28P	ENSG00000274178.2	unprocessed_pseudogene	1	13029339	13032130	+		rs12123608	945967	1.62446	4.17336e-12
	RP11-398E10.1	ENSG00000258998.1	lincRNA	14	44763157	44782829	-		rs72676825	-999469	1.62446	4.17336e-12
	RP11-69L16.6	ENSG00000230570.1	processed_pseudogene	6	7340854	7342056	-		rs4959402	-569992	1.62446	4.17336e-12
	AC098592.7	ENSG00000223867.1	processed_pseudogene	7	16938225	16938557	+		rs79220756	-14889	1.62446	1.9802e-11
	OR2H1	ENSG00000204688.9	protein_coding	6	29457181	29464328	+		rs41270640	-150665	1.62446	1.9802e-11
	RP11-575I8.1	ENSG00000260390.1	lincRNA	9	27829276	27844481	+		rs1885380	-499244	-1.56661	6.4618e-11
	XXyac-YM21GA2.3	ENSG00000233884.1	antisense	9	87848113	87853442	-		rs34320883	-401690	1.56661	6.4618e-11
	MAP1LC3C	ENSG00000197769.5	protein_coding	1	241995490	241999073	-		rs1996626	717855	0.995791	1.95288e-10
	LLNLF-187D8.1	ENSG00000277531.2	protein_coding	19	46424697	46428951	-		rs74827353	381040	1.68975	3.60113e-10
	LINC01291	ENSG00000204792.2	lincRNA	2	74918148	74938418	+		rs7571034	93085	1.12243	8.09077e-10
	GUCY2EP	ENSG00000204529.4	transcribed_unprocessed_pseudogene	11	76694041	76719801	-		rs7938899	154787	1.56661	1.20291e-09
	PCAT5	ENSG00000280719.1	lincRNA	10	35778302	35800920	+		rs2504245	-880588	1.56661	1.20291e-09
	RP11-468H14.2	ENSG00000249258.2	lincRNA	8	17131181	17149789	+		rs2027923	651291	1.24311	1.20343e-09
	LLNLR-285B5.1	ENSG00000276578.1	unprocessed_pseudogene	19	56485923	56494162	-		rs505267	-408708	-1.49539	3.96851e-09
	AC002480.5	ENSG00000225541.1	sense_overlapping	7	22571607	22661792	-		rs2965365	-833026	0.950851	5.43532e-09
	LINC01517	ENSG00000232624.6	processed_transcript	10	28793648	28808219	+		rs557493	385698	-1.0601	5.49897e-09
	TNXA	ENSG00000248290.1	unprocessed_pseudogene	6	32008614	32012472	-		rs2534676	-512363	-1.1999	7.47627e-09
	RP11-109I13.2	ENSG00000235020.4	processed_transcript	10	18206127	18257320	-		rs11012679	-106656	1.22729	8.6562e-09
	TRIL	ENSG00000255690.2	protein_coding	7	28953358	28958292	-		rs11763168	468731	1.22729	8.6562e-09
	ZNF385D	ENSG00000151789.10	protein_coding	3	21412222	22373321	-		rs142795033	-130851	-1.54672	1.21799e-08
	RP11-239E10.3	ENSG00000226601.1	lincRNA	1	223181144	223188154	+		rs17011844	-246973	1.16795	1.57856e-08
	CTSLP8	ENSG00000234575.1	unprocessed_pseudogene	9	87844152	87847314	+		rs34320883	-397729	1.56775	1.6384e-08
	RP11-103J8.1	ENSG00000270792.5	antisense	20	10673007	10994924	+		rs6134303	913393	-1.62262	1.88398e-08
	RP11-369K16.1	ENSG00000251468.2	unprocessed_pseudogene	8	12958387	12962200	+		rs1156754698	910529	1.62262	1.88398e-08
	RP11-242G20.1	ENSG00000235645.2	lincRNA	10	69684899	69692452	+		rs142725491	349084	1.88887	3.41841e-08
	TREML3P	ENSG00000184106.8	transcribed_unprocessed_pseudogene	6	41208713	41217947	-		rs11967378	842431	1.15221	4.07603e-08
	RP11-403A3.1	ENSG00000274331.1	lincRNA	13	109984858	109986565	-		rs9521326	-633141	1.61814	4.25306e-08
	LINC00485	ENSG00000258169.1	lincRNA	12	102809280	102824399	-		rs200164930	511910	1.56307	4.59489e-08
	PF4	ENSG00000163737.3	protein_coding	4	73981077	73982124	-		rs67488203	-703941	1.09061	4.85912e-08
	RP11-395F4.1	ENSG00000248939.1	lincRNA	4	43133867	43234956	+		rs1898241	-128840	1.09061	4.85912e-08
	AKR1B15	ENSG00000227471.8	protein_coding	7	134549136	134579875	+		rs117304178	621923	1.70008	4.9736e-08
	AMYP1	ENSG00000227408.1	unprocessed_pseudogene	1	103713723	103719871	+		rs2121960	751006	1.70008	4.9736e-08
	AP001604.3	ENSG00000231236.2	lincRNA	21	27358885	27448579	-		rs768832	190485	1.70008	4.9736e-08
	CCAT1	ENSG00000247844.1	lincRNA	8	127207866	127219088	-		rs368636178	-402892	1.70008	4.9736e-08
	CTD-2342N23.1	ENSG00000278898.1	TEC	8	134764809	134767276	+		rs12541947	-927733	1.70008	4.9736e-08
	CTD-2534I21.9	ENSG00000267788.1	lincRNA	17	44982514	44982772	+		rs1299713857	125937	-1.70008	4.9736e-08
	CTD-2545G14.2	ENSG00000262067.1	processed_pseudogene	17	7058934	7059204	+		rs115470767	516887	1.70008	4.9736e-08
	DPPA2P3	ENSG00000224403.1	processed_pseudogene	3	193993331	193993985	-		rs77670489	-919231	1.70008	4.9736e-08
	HOXC-AS3	ENSG00000251151.2	processed_transcript	12	53983450	53985064	-		rs1389416207	38156	1.70008	4.9736e-08
	KB-1930G5.3	ENSG00000253644.1	lincRNA	8	101387299	101393186	-		rs3016880	-719598	1.70008	4.9736e-08
	LINC01519	ENSG00000237267.1	lincRNA	10	85193421	85197958	-		rs73319806	-930176	1.70008	4.9736e-08
	LINC01951	ENSG00000204754.3	lincRNA	5	174919082	174995513	-		rs17796183	-225955	1.70008	4.9736e-08
	LINC02045	ENSG00000243347.1	lincRNA	3	148195729	148280098	-		rs79058870	-461700	1.70008	4.9736e-08
	LRIT2	ENSG00000204033.9	protein_coding	10	84220495	84225589	-		rs73319806	42750	1.70008	4.9736e-08
	RDH8	ENSG00000080511.3	protein_coding	19	10013249	10022279	+		rs77601122	92057	1.70008	4.9736e-08
	RP1-142L7.5	ENSG00000237234.7	antisense	6	112154765	112166476	+		rs9372310	-398717	1.70008	4.9736e-08
	RP11-256L6.5	ENSG00000283422.1	lincRNA	12	96160692	96172126	-		rs35332676	86545	1.70008	4.9736e-08
	RP11-267A15.3	ENSG00000250256.1	lincRNA	5	174618164	174625775	+		rs151022582	692491	1.70008	4.9736e-08
	RP11-344L13.1	ENSG00000223565.1	processed_pseudogene	10	83735506	83736493	+		rs73319806	527739	1.70008	4.9736e-08
	RP11-497G19.7	ENSG00000275898.1	lincRNA	12	116580974	116583672	+		rs75471917	-13853	1.70008	4.9736e-08
	RP11-556I14.2	ENSG00000248242.1	lincRNA	4	104653874	104966793	-		rs79690890	-980852	1.70008	4.9736e-08
	RP11-60C6.8	ENSG00000274486.1	unprocessed_pseudogene	11	95030549	95031245	+		rs73529474	413646	1.70008	4.9736e-08
	RP11-65B23.5	ENSG00000276478.1	unprocessed_pseudogene	9	87799501	87821803	-		rs17475756	-346762	1.70008	4.9736e-08
	RP11-699L21.2	ENSG00000238043.1	lincRNA	3	193980614	194006098	+		rs77670489	-906514	1.70008	4.9736e-08
	RP11-831A10.2	ENSG00000254863.1	lincRNA	11	119987954	119995037	-		rs6589726	-743586	-1.70008	4.9736e-08
	PACRG-AS2	ENSG00000225437.5	antisense	6	163042557	163054161	-		rs875771	896020	1.88887	6.03348e-08
	RP5-1028L10.2	ENSG00000235526.1	antisense	1	110177643	110178719	-		rs10494118	300649	1.12533	8.21662e-08
	AC108868.5	ENSG00000231505.1	lincRNA	2	106521903	106538079	-		rs1868257	319916	1.69572	8.72036e-08
	LINC01975	ENSG00000263312.1	lincRNA	17	3977103	3981899	+		rs74915875	615566	1.69572	8.72036e-08
	OR2AG2	ENSG00000188124.2	protein_coding	11	6767987	6769055	-		rs2288281	-223549	1.69572	8.72036e-08
	RP11-124N3.3	ENSG00000249174.1	lincRNA	5	18965861	19142346	-		rs2387953	406993	1.69572	8.72036e-08
	MMP12	ENSG00000262406.2	protein_coding	11	102862736	102875034	-		rs1388484657	-299376	1.48344	1.15032e-07
	AC016712.1	ENSG00000203531.3	processed_pseudogene	2	222698623	222699484	-		rs4505517	-577732	-1.04142	1.32204e-07
	CTA-796E4.4	ENSG00000229770.1	antisense	22	26161910	26163214	-		rs2213767	812908	1.04142	1.32204e-07
	CTA-992D9.6	ENSG00000236858.1	lincRNA	22	27048144	27060518	-		rs2213767	-73326	1.04142	1.32204e-07
	KRT8P44	ENSG00000227913.1	processed_pseudogene	6	162568379	162569728	+		rs11970125	350789	1.04142	1.32204e-07
	CHL1-AS1	ENSG00000234661.2	antisense	3	363503	385795	-		rs17263957	-150985	1.52571	1.45827e-07
	LINC00958	ENSG00000251381.7	lincRNA	11	12961842	12989548	-		rs7112923	-814763	-1.52571	1.45827e-07
	RP11-864N7.4	ENSG00000279353.1	TEC	11	74698231	74699658	-		rs4627109	128633	1.52571	1.45827e-07
	IFNA14	ENSG00000228083.2	protein_coding	9	21239002	21239991	-		rs73426670	359698	1.19533	1.53325e-07
	KCNMA1-AS1	ENSG00000236467.8	antisense	10	76888044	76980624	+		rs11001780	-455046	1.53392	1.87361e-07
	CALCA	ENSG00000110680.12	protein_coding	11	14966668	14972354	-		rs11023238	-479517	1.22923	2.01358e-07
	WFIKKN2	ENSG00000173714.7	protein_coding	17	50834650	50842348	+		rs2412335	-57649	-1.11254	2.01443e-07
	CTB-58E17.5	ENSG00000277182.1	antisense	17	38749360	38751457	+		rs9896717	338619	1.57113	2.21896e-07
	IGLV3-19	ENSG00000211663.2	IG_V_gene	22	22720623	22721145	+		rs5758867	-132704	1.57113	2.21896e-07
	LA16c-325D7.2	ENSG00000263280.1	lincRNA	16	2866348	2867618	-		rs1635394	604166	-1.60713	2.2603e-07
	RP11-132N15.2	ENSG00000236412.1	lincRNA	3	188001700	188003406	-		rs9838748	456517	0.963155	2.48597e-07
	SLC6A11	ENSG00000132164.9	protein_coding	3	10816200	10940733	+		rs28658050	105665	1.58598	2.49232e-07
	LYZL1	ENSG00000120563.8	protein_coding	10	29289061	29318328	+		rs79315358	-124220	1.56663	2.73836e-07
	RP4-697P8.3	ENSG00000232900.1	lincRNA	20	10875333	10909155	-		rs75306540	-695472	1.56663	2.73836e-07
	TBATA	ENSG00000166220.12	protein_coding	10	70771239	70785401	-		rs7910069	-190628	1.56663	2.73836e-07
	MIR2052HG	ENSG00000254349.5	lincRNA	8	74599775	74823313	+		rs269178	130510	1.28346	2.74265e-07
	HLA-K	ENSG00000230795.3	unprocessed_pseudogene	6	29927178	29929232	+		rs7382213	527010	-1.30663	2.75604e-07
	RP11-76C10.6	ENSG00000280002.1	TEC	12	130988312	130990028	-		rs61941462	-888525	1.6461	2.83297e-07
	BACH1-AS1	ENSG00000232118.2	lincRNA	21	29370019	29376339	-		rs9305395	-147596	1.07866	3.25442e-07
	LA16c-380H5.3	ENSG00000270168.2	protein_coding	16	2988256	3002016	+		rs11863608	203767	1.52028	3.30259e-07
	RN7SKP161	ENSG00000223042.1	misc_RNA	12	10084186	10084490	+		rs7313019	688653	1.48848	3.86815e-07
	HMGB4	ENSG00000176256.10	protein_coding	1	33860475	33864791	+		rs75000798	-726048	1.62369	4.38454e-07
	LINC00458	ENSG00000234787.7	lincRNA	13	54115783	54132866	-		rs2491042	554782	1.62369	4.38454e-07
	OR7E33P	ENSG00000226537.2	unprocessed_pseudogene	13	67910986	67911951	+		rs58889079	-183682	1.62369	4.38454e-07
	RN7SKP111	ENSG00000222281.1	misc_RNA	20	11818821	11819091	-		rs6134303	-232421	-1.62369	4.38454e-07
	RP11-13K12.1	ENSG00000267506.5	lincRNA	17	77546940	77563243	+		rs4789568	728282	1.62369	4.38454e-07
	RP11-314D7.2	ENSG00000258123.1	lincRNA	12	73159190	73208317	+		rs11179895	900784	1.62369	4.38454e-07
	RP11-557H15.4	ENSG00000232310.6	lincRNA	6	134525314	134659836	-		rs2207403	-864011	1.62369	4.38454e-07
	RP11-642D6.1	ENSG00000270335.1	processed_pseudogene	2	62348948	62350739	-		rs13009169	829134	1.62369	4.38454e-07
	TRY2P	ENSG00000186163.9	transcribed_unitary_pseudogene	7	142265833	142272235	-		rs112134305	-891377	1.62369	4.38454e-07
	AC007966.1	ENSG00000226747.6	antisense	2	185719874	185740479	-		rs78148914	-741498	1.81445	4.73592e-07
	AC008268.1	ENSG00000235584.2	lincRNA	2	95666084	95668715	+		rs149689582	-703078	1.81445	4.73592e-07
	AC009262.2	ENSG00000236212.1	lincRNA	7	34209526	34256343	+		rs2700697	-579247	1.81445	4.73592e-07
	AC011995.1	ENSG00000237720.1	lincRNA	2	2834264	2838391	-		rs77410114	-513766	1.81445	4.73592e-07
	AC013402.4	ENSG00000231626.1	lincRNA	2	104580821	104581890	-		rs75117088	63468	1.81445	4.73592e-07
	AC021876.4	ENSG00000232627.1	processed_pseudogene	7	23365618	23365976	+		rs77416227	-148120	1.81445	4.73592e-07
	AC067956.1	ENSG00000236451.2	lincRNA	2	220450779	220704566	+		rs16861919	469731	1.81445	4.73592e-07
	AC073218.1	ENSG00000226785.1	lincRNA	2	34383788	34635340	+		rs186912590	-339993	1.81445	4.73592e-07
	AC091199.1	ENSG00000275173.1	lincRNA	17	37798894	37802788	-		rs12945069	-19453	1.81445	4.73592e-07
	AC093063.2	ENSG00000268088.1	transcribed_unprocessed_pseudogene	19	39693925	39696258	+		rs140085814	-581779	1.81445	4.73592e-07
	AC096669.1	ENSG00000225588.2	lincRNA	2	107362282	107407329	+		rs117565877	650905	1.81445	4.73592e-07
	ANO1-AS2	ENSG00000254417.1	antisense	11	70072434	70075362	-		rs116909834	191324	1.81445	4.73592e-07
	AP000351.13	ENSG00000235689.1	unprocessed_pseudogene	22	24006305	24008258	-		rs114225927	914445	1.81445	4.73592e-07
	C1orf143	ENSG00000228208.6	lincRNA	1	218510096	218525978	+		rs75373953	-739441	1.81445	4.73592e-07
	CLSTN2-AS1	ENSG00000250433.1	antisense	3	140505611	140508789	-		rs76922562	-36911	1.81445	4.73592e-07
	CLUHP8	ENSG00000258278.2	unprocessed_pseudogene	12	38082046	38087392	+		rs77718613	884297	1.81445	4.73592e-07
	CTB-32O4.3	ENSG00000276251.1	lincRNA	19	29220864	29221666	+		rs117686297	-465247	1.81445	4.73592e-07
	DRD1	ENSG00000184845.3	protein_coding	5	175440039	175444208	-		rs118144013	-120623	1.81445	4.73592e-07
	DUX4L51	ENSG00000250482.3	processed_pseudogene	5	31249879	31250987	+		rs142871179	183317	1.81445	4.73592e-07
	ESRG	ENSG00000265992.1	sense_intronic	3	54632122	54639857	-		rs140217154	-56177	1.81445	4.73592e-07
	FAM166AP9	ENSG00000257292.2	unprocessed_pseudogene	12	38205098	38206009	-		rs77718613	761245	1.81445	4.73592e-07
	GOLGA8S	ENSG00000261739.2	protein_coding	15	23354846	23365134	+		rs186510547	-317880	1.81445	4.73592e-07
	HNRNPA1P69	ENSG00000257332.1	processed_pseudogene	12	63271404	63272336	+		rs79936720	-925016	1.81445	4.73592e-07
	LINC00359	ENSG00000243300.2	lincRNA	13	96941281	96984172	-		rs117635850	-436382	1.81445	4.73592e-07
	LINC01100	ENSG00000242107.2	lincRNA	3	160016024	160031423	+		rs77071487	5452	1.81445	4.73592e-07
	LINC01802	ENSG00000225064.1	lincRNA	2	207260445	207270690	+		rs77235273	784123	1.81445	4.73592e-07
	LYZL2	ENSG00000151033.8	protein_coding	10	30611779	30629762	-		rs7907353	-70565	1.81445	4.73592e-07
	MTCYBP19	ENSG00000253504.1	unprocessed_pseudogene	8	36277763	36278886	-		rs7013551	-534664	1.81445	4.73592e-07
	OR10R3P	ENSG00000198703.2	unprocessed_pseudogene	1	158491219	158492160	+		rs59436723	-364683	1.81445	4.73592e-07
	OR51B6	ENSG00000176239.7	protein_coding	11	5351508	5352446	+		rs1243197759	110876	1.81445	4.73592e-07
	OR7E117P	ENSG00000238161.1	unprocessed_pseudogene	11	3599595	3600706	-		rs79596465	-966029	1.81445	4.73592e-07
	OR8A2P	ENSG00000255510.1	unprocessed_pseudogene	11	124460534	124461485	+		rs75042917	-653064	1.81445	4.73592e-07
	OR8X1P	ENSG00000255048.1	unprocessed_pseudogene	11	124404234	124405102	-		rs75042917	-596764	1.81445	4.73592e-07
	RFPL4AL1	ENSG00000229292.1	protein_coding	19	55769141	55773179	+		rs1416540116	129502	-1.81445	4.73592e-07
	RN7SKP32	ENSG00000222099.1	misc_RNA	8	47068021	47068323	-		rs77282729	-709277	1.81445	4.73592e-07
	RN7SL782P	ENSG00000239708.3	misc_RNA	5	107734773	107735066	-		rs139614518	-934337	1.81445	4.73592e-07
	RP1-137D17.1	ENSG00000226194.5	lincRNA	6	169369998	169388385	-		rs138295540	-487976	1.81445	4.73592e-07
	RP1-91J24.1	ENSG00000216475.1	processed_pseudogene	6	144257034	144257624	-		rs4896657	-819575	1.81445	4.73592e-07
	RP11-159N11.3	ENSG00000256757.1	antisense	11	113405321	113412117	+		rs649568	-168305	1.81445	4.73592e-07
	RP11-197K6.1	ENSG00000223812.5	lincRNA	3	191557324	191590356	+		rs75875559	-759413	1.81445	4.73592e-07
	RP11-231G15.3	ENSG00000248876.1	lincRNA	5	109470843	109471586	+		rs7723942	-537000	1.81445	4.73592e-07
	RP11-23J9.3	ENSG00000228957.1	unprocessed_pseudogene	9	97386240	97396112	-		rs200551293	826958	1.81445	4.73592e-07
	RP11-340F16.2	ENSG00000280257.1	TEC	2	65790039	65793533	+		rs4671143	-11603	1.81445	4.73592e-07
	RP11-393K12.2	ENSG00000223581.1	lincRNA	10	7097152	7097675	+		rs79481632	5870	1.81445	4.73592e-07
	RP11-3K16.2	ENSG00000242795.2	sense_intronic	3	169613510	169623951	-		rs147917011	-888283	1.81445	4.73592e-07
	RP11-405F3.2	ENSG00000260438.1	processed_pseudogene	16	57713782	57714957	+		rs1366530	206036	1.81445	4.73592e-07
	RP11-411G9.2	ENSG00000280580.1	lincRNA	13	68878380	68893573	+		rs9529333	-473579	1.81445	4.73592e-07
	RP11-429J17.7	ENSG00000254973.1	lincRNA	8	143758153	143760508	-		rs386731172	-529024	-1.81445	4.73592e-07
	RP11-554D15.3	ENSG00000272243.5	lincRNA	6	74530248	74734279	-		rs1052036483	-781373	1.81445	4.73592e-07
	RP11-572H4.1	ENSG00000223421.1	processed_pseudogene	9	31165618	31166980	-		rs149362755	-507011	1.81445	4.73592e-07
	RP11-64P14.7	ENSG00000234156.1	antisense	9	122609915	122639685	+		rs141052430	160508	1.81445	4.73592e-07
	RP11-655G22.1	ENSG00000232353.5	lincRNA	3	192029880	192036557	+		rs12054352	-236587	1.81445	4.73592e-07
	RP11-68L1.2	ENSG00000249290.5	antisense	3	140449435	140460351	-		rs76922562	19265	1.81445	4.73592e-07
	RP11-731D1.1	ENSG00000249012.2	unprocessed_pseudogene	4	151259503	151262849	+		rs77294603	975100	1.81445	4.73592e-07
	RP11-758N13.1	ENSG00000259721.1	lincRNA	15	32717270	32719007	-		rs117942790	794461	1.81445	4.73592e-07
	RP11-805I24.4	ENSG00000268078.1	lincRNA	16	86158206	86158798	-		rs151097891	23979	1.81445	4.73592e-07
	RP5-984P4.4	ENSG00000233492.1	lincRNA	20	21530202	21530744	+		rs117470993	923548	1.81445	4.73592e-07
	SNX18P14	ENSG00000235571.1	processed_pseudogene	2	94786688	94787261	-		rs149689582	176318	1.81445	4.73592e-07
	UGT1A3	ENSG00000243135.6	protein_coding	2	233729108	233729993	+		rs4663871	-56168	1.81445	4.73592e-07
	VTA1P1	ENSG00000224999.1	processed_pseudogene	6	169296471	169297959	-		rs138295540	-414449	1.81445	4.73592e-07
	ZNF735	ENSG00000223614.5	protein_coding	7	64207090	64220508	+		rs10243927	718804	1.81445	4.73592e-07
	C6orf118	ENSG00000112539.14	protein_coding	6	165279664	165309607	-		rs1095895	329947	0.935416	5.01674e-07
	AP006748.1	ENSG00000223400.1	lincRNA	21	41576135	41581319	-		rs9981855	-615543	1.56141	5.03809e-07
	TRIM40	ENSG00000204614.8	protein_coding	6	30136108	30148735	+		rs41270640	-829592	1.56141	5.03809e-07
	AC133633.1	ENSG00000253855.1	lincRNA	8	2518998	2522182	+		rs6997259	25052	0.75821	5.63701e-07
	ENTPD1	ENSG00000138185.18	protein_coding	10	95711779	95869695	+		rs9702308	141715	1.21625	6.10596e-07
	AC026954.6	ENSG00000224647.2	unitary_pseudogene	17	7330452	7335413	+		rs4407107	163990	-1.24782	6.21988e-07
	OR2C1	ENSG00000168158.3	protein_coding	16	3355889	3357294	+		rs35476050	968942	1.75854	6.28484e-07
	LINC00499	ENSG00000251372.5	lincRNA	4	138309711	138424344	+		rs117454845	-865607	1.81007	6.45414e-07
	LINC02097	ENSG00000226101.1	lincRNA	17	72072333	72093481	+		rs80117280	101885	1.81007	6.45414e-07
	RP11-432J9.3	ENSG00000271409.1	lincRNA	10	70929925	70932057	+		rs142725491	-895942	1.81007	6.45414e-07
	RP11-64B16.5	ENSG00000256311.1	antisense	12	119225834	119259017	-		rs188932354	25469	1.81007	6.45414e-07
	RP11-675M1.2	ENSG00000254705.1	antisense	11	92400191	92408176	-		rs16916401	-702032	1.81007	6.45414e-07
	SEMA5A-AS1	ENSG00000251370.1	lincRNA	5	9511333	9518086	+		rs77182394	-967563	1.81007	6.45414e-07
	SERPINB11	ENSG00000206072.12	protein_coding	18	63647579	63726432	+		rs1386286383	77459	1.81007	6.45414e-07
	SERPINB12	ENSG00000166634.6	protein_coding	18	63556160	63567011	+		rs1386286383	168878	1.81007	6.45414e-07
	U91319.1	ENSG00000262801.5	lincRNA	16	13246316	13562918	+		rs34026672	-269503	1.81007	6.45414e-07
	ZNF385D-AS2	ENSG00000223351.5	lincRNA	3	21942566	21979828	+		rs118138332	202882	1.81007	6.45414e-07
	TOB2P1	ENSG00000176933.5	processed_pseudogene	6	28217643	28218634	-		rs9357048	-438381	1.57783	6.60675e-07
	SIRPG-AS1	ENSG00000237914.5	antisense	20	1633508	1648472	+		rs6053825	-961609	1.28859	6.87822e-07
	RP11-367H1.1	ENSG00000273113.1	lincRNA	2	241581922	241582726	+		rs35652684	182701	1.14512	6.90433e-07
	CTD-2234N14.2	ENSG00000272981.1	lincRNA	11	127119326	127139735	+		rs12049797	467718	-0.891793	7.30658e-07
	LINC02026	ENSG00000214146.2	lincRNA	3	193957372	194003659	-		rs57966913	737839	1.49963	7.4496e-07
	CTD-2234N14.1	ENSG00000272642.1	lincRNA	11	127190769	127223449	+		rs12049797	396275	-0.942012	7.63931e-07
	PTPRH	ENSG00000080031.9	protein_coding	19	55181248	55209506	-		rs667974	932038	-1.19775	7.69415e-07
	AC006372.4	ENSG00000234210.1	lincRNA	7	157466231	157499716	+		rs10277112	657989	1.61484	8.72667e-07
	CTD-2003C8.2	ENSG00000250041.2	lincRNA	11	10884885	10899322	-		rs4132272	749972	1.61484	8.72667e-07
	RP11-403A3.3	ENSG00000275830.1	lincRNA	13	109988097	110057331	-		rs9521326	-636380	1.61484	8.72667e-07
	SNHG18	ENSG00000250786.1	lincRNA	5	9546200	9550609	+		rs925204	597583	-1.61484	8.72668e-07
	AC004543.2	ENSG00000237921.2	lincRNA	7	19813685	19818090	-		rs12535092	-839637	1.80515	8.9948e-07
	ODF4	ENSG00000184650.10	protein_coding	17	8339864	8346048	+		rs770278219	-855255	1.80515	8.9948e-07
	RP11-353N14.3	ENSG00000262343.1	lincRNA	17	79848058	79850110	-		rs76604157	261677	1.80515	8.9948e-07
	IGF2	ENSG00000167244.18	protein_coding	11	2129112	2141238	-		rs1105312	-387320	1.32565	9.1516e-07
	TUSC5	ENSG00000184811.3	protein_coding	17	1279663	1300987	+		rs7217805	556755	-1.07237	9.27412e-07
	RP11-1018N14.4	ENSG00000249658.1	lincRNA	17	51335261	51336240	+		rs899974609	102916	-1.74574	9.40717e-07
	RP11-473M20.9	ENSG00000262370.5	lincRNA	16	3076911	3087100	-		rs224196	95396	1.00688	9.52378e-07

## Sheet: Supplementary Table S3
	Supplementary Table S3. Candidate eQTLs of effector memory T cells from LPMC
	Gene	Chromosome	Top SNP
			SNP ID	Slope	p-values
	AC007463.2	2	rs72773898	1.47793	1.00707e-06
	RP1-168L15.6	6	rs7772060	1.47793	1.00707e-06
	GAS1RR	9	rs34320883	1.57615	1.08139e-06
	TSGA10	2	rs6727749	1.27596	1.08916e-06
	C2orf54	2	rs78035765	1.52909	1.09049e-06
	RP11-18F14.4	16	rs11646791	-1.18775	1.11361e-06
	GAPDHP36	3	rs2284887	-1.11594	1.12445e-06
	AJUBA	14	rs2144827	-1.41321	1.17361e-06
	CEACAMP4	19	rs149951992	1.79957	1.28549e-06
	RP1-230L10.1	6	rs875771	1.79957	1.28549e-06
	RP11-222G7.2	10	rs78765139	1.79957	1.28549e-06
	RP5-836J3.1	1	rs78760936	1.79957	1.28549e-06
	AC005498.4	19	rs181501166	1.61547	1.29817e-06
	AC009411.2	2	rs35404888	1.61547	1.29817e-06
	AC019055.1	2	rs851069	1.61547	1.29817e-06
	AC098828.2	2	rs4666441	-1.61547	1.29817e-06
	AC112715.2	2	rs80172202	1.61547	1.29817e-06
	CTB-17P3.4	5	rs150708197	1.61547	1.29817e-06
	CTC-436K13.6	5	rs12516032	1.61547	1.29817e-06
	GPC6-AS2	13	rs79906893	1.61547	1.29817e-06
	IGLV8-61	22	rs715516	1.61547	1.29817e-06
	KRT19P3	4	rs186528356	1.61547	1.29817e-06
	LINC01672	1	rs76581429	1.61547	1.29817e-06
	LINC01808	2	rs851069	1.61547	1.29817e-06
	LINC02058	5	rs142611431	1.61547	1.29817e-06
	LINC02212	5	rs32136	1.61547	1.29817e-06
	MCIDAS	5	rs144407596	1.61547	1.29817e-06
	OR52N5	11	rs2499966	1.61547	1.29817e-06
	OR7E90P	2	rs7570136	1.61547	1.29817e-06
	PRAMEF18	1	rs56895065	1.61547	1.29817e-06
	PTPRD-AS2	9	rs10959720	1.61547	1.29817e-06
	RP11-110L15.2	12	rs75471917	1.61547	1.29817e-06
	RP11-164D18.2	20	rs6027395	-1.61547	1.29817e-06
	RP11-271F18.3	10	rs79662299	1.61547	1.29817e-06
	RP11-433J20.2	10	rs56081656	1.61547	1.29817e-06
	RP11-568A7.3	6	rs60845961	1.61547	1.29817e-06
	RP11-626I20.2	12	rs36072564	1.61547	1.29817e-06
	RP11-65M17.1	11	rs622699	1.61547	1.29817e-06
	RPL7AP69	19	rs181501166	1.61547	1.29817e-06
	SDAD1P4	13	rs72474254	1.61547	1.29817e-06
	WSPAR	5	rs148237010	1.61547	1.29817e-06
	GMNC	3	rs151021286	1.19572	1.31019e-06
	RP11-138B4.1	4	rs11132417	1.19349	1.36078e-06
	ERAP2	5	rs1820149	1.18682	1.39031e-06
	KIF17	1	rs2275363	0.998772	1.44963e-06
	ANAPC16	10	rs7091536	-1.29493	1.49245e-06
	RP11-174I12.2	8	rs9643184	1.04485	1.522e-06
	AZGP1P2	7	rs2690948	1.69836	1.71519e-06
	CCAT2	8	rs28774977	1.69836	1.71519e-06
	CHCHD3P2	12	rs1044035446	1.69836	1.71519e-06
	CTB-49A3.1	5	rs148237010	1.69836	1.71519e-06
	CTB-49A3.4	5	rs148237010	1.69836	1.71519e-06
	DCAF4L2	8	rs4961067	1.69836	1.71519e-06
	DDX39AP1	13	rs12586036	1.69836	1.71519e-06
	FGF12-AS1	3	rs77670489	1.69836	1.71519e-06
	FLJ42969	8	rs3016880	1.69836	1.71519e-06
	IGLC7	22	rs715516	1.69836	1.71519e-06
	LINC00898	22	rs6008079	1.69836	1.71519e-06
	LINC00964	8	rs76587640	1.69836	1.71519e-06
	LINC01605	8	rs117265914	1.69836	1.71519e-06
	MC3R	20	rs57446220	1.69836	1.71519e-06
	NBPF22P	5	rs113736138	1.69836	1.71519e-06
	NPAP1P7	9	rs17475756	1.69836	1.71519e-06
	PLPP4	10	rs17098959	1.69836	1.71519e-06
	RN7SKP145	5	rs77594554	1.69836	1.71519e-06
	RN7SL253P	4	rs141485699	1.69836	1.71519e-06
	RNASE10	14	rs17308171	1.69836	1.71519e-06
	RP1-297M16.2	6	rs117938847	1.69836	1.71519e-06
	RP1-80N2.3	6	rs1317419	1.69836	1.71519e-06
	RP11-1082L8.2	8	rs76587640	1.69836	1.71519e-06
	RP11-129I19.2	5	rs137993363	1.69836	1.71519e-06
	RP11-148B3.2	12	rs75471917	1.69836	1.71519e-06
	RP11-167H9.5	3	rs76971443	1.69836	1.71519e-06
	RP11-281J9.2	16	rs60885819	1.69836	1.71519e-06
	RP11-342M3.2	10	rs117116609	1.69836	1.71519e-06
	RP11-550H2.1	1	rs17599188	1.69836	1.71519e-06
	RP11-85O21.2	9	rs7043618	1.69836	1.71519e-06
	RP13-235E23.1	6	rs72853014	1.69836	1.71519e-06
	RP13-884E18.4	4	rs62316075	1.69836	1.71519e-06
	TUBB4BP6	9	rs12552037	-1.69836	1.71519e-06
	ZIM3	19	rs181501166	1.69836	1.71519e-06
	CELA3B	1	rs59552763	1.0079	1.74116e-06
	RP11-22B23.1	12	rs4514480	-1.11628	1.80633e-06
	PWP2	21	rs9680179	-1.2205	1.81495e-06
	PRSS41	16	rs1635394	-1.54855	1.83419e-06
	RP11-362L22.1	14	rs2400998	-1.69928	1.85701e-06
	RP11-159L20.2	14	rs225839	-1.54822	1.87934e-06
	CLCNKA	1	rs75410239	1.61031	1.91982e-06
	CTD-2532D12.5	17	rs117807429	1.61031	1.91982e-06
	HMGB3P7	13	rs17634358	1.61031	1.91982e-06
	OR2D2	11	rs2288281	1.61031	1.91982e-06
	OR52B2	11	rs2288281	1.61031	1.91982e-06
	OR52E5	11	rs2288281	1.61031	1.91982e-06
	AE000658.31	14	rs10151422	1.39416	1.93548e-06
	FOXI2	10	rs55910946	1.47165	1.95514e-06
	RP4-639J15.3	7	rs75671814	1.47165	1.95514e-06
	DDX39BP2	6	rs2894052	1.4502	2.06387e-06
	RP11-466F5.8	1	rs2279469	1.13306	2.15699e-06
	CTBP1	4	rs7670345	1.13214	2.24117e-06
	LA16c-316G12.2	16	rs213653	-1.22821	2.32571e-06
	RP11-654C20.1	11	rs4491241	0.900086	2.41555e-06
	OR4D10	11	rs1943290	-1.60165	2.47958e-06
	LINC01756	1	rs895788	0.995731	2.50742e-06
	FAM106DP	17	rs58771049	1.62686	2.56179e-06
	PLPPR1	9	rs3739719	1.62686	2.56179e-06
	PRAMEF15	1	rs79769438	1.62686	2.56179e-06
	RP1-182O16.2	6	rs35688039	1.62686	2.56179e-06
	RP11-136O12.2	8	rs4489311	1.62686	2.56179e-06
	RP11-700H6.2	17	rs4793665	-1.62686	2.56179e-06
	HCG4B	6	rs984802	-1.44695	2.56976e-06
	RPL31P47	11	rs3867239	1.23967	2.70229e-06
	AC026202.5	3	rs57653145	1.07567	2.71788e-06
	APOC2	19	rs576081836	1.6898	2.72094e-06
	C1orf94	1	rs74377051	1.6898	2.72094e-06
	OR52L1	11	rs2288281	1.6898	2.72094e-06
	OR56A3	11	rs2288281	1.6898	2.72094e-06
	RN7SKP258	9	rs7859166	-1.6898	2.72094e-06
	RP11-429E11.3	20	rs61373235	1.33044	2.73526e-06
	C20orf78	20	rs13039226	1.5677	2.74583e-06
	C3orf36	3	rs147343274	1.5677	2.74583e-06
	CPN1	10	rs11594244	1.5677	2.74583e-06
	RP11-304C12.3	11	rs7103810	-1.5677	2.74583e-06
	UBE2E1-AS1	3	rs60118170	1.00923	2.78512e-06
	LINC01467	14	rs799248	0.886187	2.86979e-06
	CTC-327F10.1	5	rs117593714	1.60446	2.9099e-06
	RP11-189E14.5	16	rs76969151	1.4992	2.91146e-06
	RP11-376O6.2	4	rs1485765	-1.4992	2.91146e-06
	RP11-449L23.2	17	rs118140990	1.4992	2.91146e-06
	RP11-708B6.2	11	rs1482047	1.4992	2.91146e-06
	AC002480.2	7	rs2965365	1.0224	2.97368e-06
	RP11-521H3.3	13	rs9570229	1.06151	3.02342e-06
	DNM1P34	15	rs11553760	0.854057	3.08833e-06
	FASTKD1	2	rs1002332858	-1.06471	3.17126e-06
	NPM1P11	7	rs6977174	-1.58238	3.19768e-06
	R3HDM2P2	6	rs17065226	1.58238	3.19768e-06
	TRAV37	14	rs9788607	1.58238	3.19768e-06
	AC010880.1	2	rs807624	-1.02624	3.20734e-06
	IQCJ	3	rs73166376	1.30551	3.24032e-06
	OR2AG1	11	rs1293845218	1.30551	3.24032e-06
	RP11-128I7.1	9	rs10869406	-1.30551	3.24032e-06
	RP11-288C17.3	18	rs976432	-1.30551	3.24032e-06
	RP11-475A13.2	15	rs2054015	1.30551	3.24032e-06
	ZFP57	6	rs29218	1.08668	3.35371e-06
	CDYLP1	3	rs77205982	1.30708	3.56791e-06
	IGKV1-8	2	rs12995212	1.30708	3.56791e-06
	AC142293.3	4	rs1452301	1.49069	3.69164e-06
	PRSS55	8	rs11249977	1.49069	3.69164e-06
	SPTSSB	3	rs4453857	1.20298	3.80939e-06
	COL24A1	1	rs2390056	-1.02419	3.81177e-06
	SRGAP3-AS2	3	rs6776837	1.76035	3.84374e-06
	AC007386.2	2	rs62136463	1.03831	3.87598e-06
	LHCGR	2	rs12471286	1.55655	3.90001e-06
	RP11-386M24.6	15	rs12594439	1.55655	3.90001e-06
	RP11-491F9.3	16	rs1379606381	0.887775	3.9153e-06
	CTA-221G9.7	22	rs73169000	1.5341	3.93146e-06
	RAB3C	5	rs117964161	1.5341	3.93146e-06
	ANKRD34C-AS1	15	rs190725022	1.88322	3.96875e-06
	CTD-2297D10.1	5	rs75728844	1.88322	3.96875e-06
	NF1P8	2	rs9798233	-1.88322	3.96875e-06
	RP11-558A11.1	16	rs17679617	1.88322	3.96875e-06
	AC007557.2	2	rs138452257	1.74428	4.02338e-06
	RP11-447G11.1	8	rs78099427	1.74428	4.02338e-06
	NPM1P13	7	rs2541318	1.13517	4.04796e-06
	KDM6B	17	rs1232711679	1.0962	4.14858e-06
	CCDC11P1	5	rs79241456	1.29956	4.15023e-06
	CCL13	17	rs183217850	1.29956	4.15023e-06
	CTD-2552K11.2	8	rs13257822	-1.29956	4.15023e-06
	CTSL3P	9	rs2183938	1.29956	4.15023e-06
	CTSLP1	10	rs747816789	1.29956	4.15023e-06
	CYMP-AS1	1	rs12061304	1.29956	4.15023e-06
	IGLV5-37	22	rs5758867	1.29956	4.15023e-06
	NDUFB5P1	4	rs67114353	1.29956	4.15023e-06
	NPY5R	4	rs76256786	1.29956	4.15023e-06
	OR5P3	11	rs16919035	1.29956	4.15023e-06
	PCA3	9	rs3739517	1.29956	4.15023e-06
	RP11-360D2.1	1	rs4916291	1.29956	4.15023e-06
	RP11-552E20.4	6	rs11750958	1.29956	4.15023e-06
	RP11-553N19.1	12	rs1038513	-1.29956	4.15023e-06
	RP11-63N3.2	18	rs55752578	1.29956	4.15023e-06
	RP11-751H17.1	18	rs73485748	1.29956	4.15023e-06
	RP13-653N12.1	12	rs145782363	1.29956	4.15023e-06
	RP11-471L13.3	17	rs7226312	-1.05569	4.19784e-06
	RP11-297A16.4	10	rs2504245	1.60229	4.22694e-06
	RN7SL128P	6	rs10452583	1.22301	4.26661e-06
	LINC01685	1	rs17538183	1.11445	4.37809e-06
	CPT1B	22	rs2073605	-1.26491	4.41569e-06
	LINC01648	1	rs10798900	1.07514	4.41987e-06
	HPS4	22	rs1482093092	1.08408	4.46456e-06
	COL18A1-AS2	21	rs17004695	0.908189	4.4885e-06
	SNHG22	18	rs2849257	1.08175	4.51647e-06
	MUC5B	11	rs2292962	1.27182	4.55089e-06
	OR56B3P	11	rs7933860	1.36574	4.62482e-06
	NKAIN1	1	rs7537646	1.18837	4.6607e-06
	TRAV4	14	rs4981343	-1.20863	4.75528e-06
	HAMP	19	rs11667965	1.58159	4.79846e-06
	C12orf40	12	rs386762370	1.1574	4.81587e-06
	OR10Y1P	11	rs1426251	1.09975	4.81643e-06
	RP11-58K22.2	11	rs10742717	-1.09975	4.81643e-06
	RP11-126O1.2	18	rs185970629	1.19164	4.82054e-06
	IFNK	9	rs1885380	-1.48131	4.841e-06
	OSMR-AS1	5	rs79241456	1.48131	4.841e-06
	RP11-324I22.4	10	rs6481952	1.29399	4.86201e-06
	AC009961.2	2	rs13431621	1.48145	4.89528e-06
	NPAP1	15	rs74006441	1.61366	4.91233e-06
	RP11-331D5.2	7	rs10277112	1.61366	4.91233e-06
	RP11-713D19.1	2	rs55819302	1.2913	4.94757e-06
	DHRS4L1	14	rs8014112	-1.34689	4.96823e-06
	CTD-3128G10.7	19	rs4807115	-1.30846	4.9732e-06
	FGFBP1	4	rs72616196	1.30846	4.9732e-06
	TP53BP2	1	rs2609379	1.15369	4.99306e-06
	TEAD4	12	rs7974161	1.16285	5.03045e-06
	AC007277.3	2	rs143861290	1.87885	5.03737e-06
	CATSPER1	11	rs150175209	1.87885	5.03737e-06
	OR7E21P	3	rs567194941	1.87885	5.03737e-06
	ERBB4	2	rs12621883	-1.39504	5.06359e-06
	RP1-155D22.2	6	rs74462747	1.87052	5.2871e-06
	RP11-307P5.1	6	rs12528445	1.87052	5.2871e-06
	RP11-81A1.7	15	rs190725022	1.87052	5.2871e-06
	CLEC9A	12	rs7313019	1.30551	5.29572e-06
	MYOSLID	2	rs1263602	1.30551	5.29572e-06
	OR9K1P	12	rs7960765	1.30551	5.29572e-06
	KLHL38	8	rs9643184	1.09677	5.39365e-06
	RP11-385H1.1	15	rs8036523	-1.41855	5.49694e-06
	CTD-2233C11.3	5	rs168727	1.25251	5.59132e-06
	AC009158.1	16	rs35635375	0.798163	5.634e-06
	C16orf82	16	rs35635375	0.798163	5.634e-06
	TAS2R50	12	rs7313019	1.52777	5.65656e-06
	C17orf97	17	rs11150881	1.13269	5.66283e-06
	ARL17B	17	rs199524	-1.2821	5.73451e-06
	RP1-40G4P.1	22	rs7288389	-1.34116	5.79133e-06
	C4orf48	4	rs7670345	1.10788	5.80546e-06
	RP4-607I7.1	11	rs6484787	-0.987277	5.96192e-06
	THA1P	17	rs9302874	1.18126	5.97783e-06
	TOX2	20	rs11700304	-1.20206	5.99715e-06
	CTC-297N7.7	17	rs75658439	1.29956	6.01082e-06
	RP1-65J11.5	1	rs72664932	1.29956	6.01082e-06
	RP11-332E19.2	14	rs80144083	1.29956	6.01082e-06
	RP3-495K2.4	6	rs9986521	-1.29956	6.01082e-06
	RP11-16P6.1	2	rs16864299	1.28112	6.03124e-06
	TPBG	6	rs1953687	-1.35818	6.1491e-06
	IL36G	2	rs11691431	0.983826	6.1522e-06
	RP11-51M24.1	4	rs7686296	0.983826	6.1522e-06
	DUXAP7	20	rs6081606	1.22052	6.17352e-06
	AC091814.3	12	rs7313019	1.45043	6.19104e-06
	RP11-76E17.4	15	rs67174129	1.45043	6.19104e-06
	SLC17A4	6	rs1164612308	-1.04461	6.26941e-06
	RP11-554D20.2	15	rs2028122	-1.61609	6.2783e-06
	LINC00348	13	rs75457473	1.42039	6.31629e-06
	RP11-65D17.1	8	rs6983599	-1.42039	6.31629e-06
	AC073133.1	7	rs60424329	1.30708	6.53124e-06
	OR7E26P	10	rs66513357	1.41237	6.5661e-06
	TLR9	3	rs6764139	-1.34515	6.60232e-06
	CYP26B1	2	rs227786	-0.751955	6.64018e-06
	ISLR2	15	rs548741908	0.969639	6.64716e-06
	DNAJC5B	8	rs954520	1.22308	6.71617e-06
	RP11-523L1.2	9	rs80081115	1.86536	6.76148e-06
	TMEM115	3	rs1251326224	-1.61161	6.78354e-06
	SMIM25	20	rs6125655	1.46877	6.79753e-06
	CDH23	10	rs7091536	1.25171	6.80574e-06
	MAP2K5	15	rs4776952	-1.35986	6.8095e-06
	RP11-174G6.1	12	rs10845881	0.825166	6.8104e-06
	VWC2L	2	rs1403828	-0.799906	6.81923e-06
	AD001527.4	19	rs8112614	-1.22741	6.83199e-06
	RAPGEF5	7	rs12672339	1.54302	6.84138e-06
	IFT122	3	rs6778821	1.08294	6.86814e-06
	LGI3	8	rs11989879	1.42992	6.93669e-06
	RANBP3L	5	rs13188664	1.56536	6.9608e-06
	C9orf131	9	rs546982	1.12162	6.97387e-06
	MTND5P1	21	rs35101060	0.728536	7.02741e-06
	CTXN2	15	rs599398	0.924375	7.08523e-06
	TRBV28	7	rs9692553	1.12115	7.09158e-06
	TMF1	3	rs73100767	-1.1959	7.32419e-06
	RP11-429G19.3	10	rs6584031	1.21028	7.3549e-06
	XRRA1	11	rs9787897	1.38915	7.35757e-06
	RP11-261C10.8	1	rs1996626	0.991386	7.38883e-06
	RP11-30K9.6	15	rs4774988	1.15188	7.39176e-06
	RN7SL482P	3	rs79708950	1.20452	7.39732e-06
	SCD5	4	rs4693547	-1.23246	7.42649e-06
	IGLV4-60	22	rs146359494	1.09246	7.44841e-06
	LINC00572	13	rs4769819	0.886724	7.6655e-06
	LINC01136	1	rs4951354	-1.10021	7.66606e-06
	RP11-1057B8.2	8	rs1191359775	1.1082	7.6694e-06
	CTD-3203P2.1	16	rs16951990	-1.053	7.78231e-06
	WBSCR27	7	rs6949053	-1.13057	7.82539e-06
	TDGP1	12	rs16929398	-1.02787	7.83654e-06
	RP11-700P18.2	7	rs10480915	1.2055	7.97059e-06
	GPX1	3	rs2526385	1.22079	8.00402e-06
	AC007249.3	2	rs7556818	-1.63156	8.13335e-06
	RP11-893F2.13	17	rs4793665	-1.63156	8.13335e-06
	TNFRSF10C	8	rs17786516	1.63156	8.13335e-06
	ARTN	1	rs1472284	1.17497	8.17253e-06
	RP1-34P24.3	22	rs7291345	0.929444	8.41512e-06
	RN7SL396P	8	rs1485303	-1.0257	8.47739e-06
	RP11-264M12.2	16	rs9928004	-1.06374	8.54821e-06
	USP24P1	13	rs116851592	1.54714	8.62844e-06
	TSHZ2	20	rs1293383	-1.0839	8.68999e-06
	RP11-571I18.5	4	rs3915415	1.1376	8.76434e-06
	AC073316.2	7	rs35496397	1.2793	8.86416e-06
	AC106706.1	3	rs724767	1.2793	8.86416e-06
	LINC00326	6	rs2207403	1.2793	8.86416e-06
	LINC01927	18	rs11151012	1.2793	8.86416e-06
	RP11-34D15.2	10	rs11594244	1.2793	8.86416e-06
	RP11-48G14.1	15	rs72736091	1.2793	8.86416e-06
	GAK	4	rs7670345	1.096	8.89586e-06
	ITGB7	12	rs10876344	-1.07566	8.93639e-06
	U3	20	rs74752559	0.925484	9.12218e-06
	SEC11B	8	rs4739035	1.55456	9.17945e-06
	ASIC2	17	rs9916596	-1.41943	9.23727e-06
	PRSS21	16	rs3751841	-1.34533	9.25525e-06
	LINC01778	1	rs72664932	1.47038	9.27337e-06
	RP11-452N17.1	2	rs746351329	-1.37069	9.27351e-06
	RP11-365O16.5	1	rs4654001	1.26745	9.2931e-06
	HK2	2	rs11126443	1.28252	9.35417e-06
	C1QB	1	rs75449578	1.09549	9.4247e-06
	RP11-114F10.2	12	rs12307351	1.14767	9.4953e-06
	CTA-280A3.2	22	rs138044654	1.18296	9.51721e-06
	AC094019.4	3	rs73057874	1.28808	9.56643e-06
	KIF6	6	rs77512494	1.52226	9.61721e-06
	CHD5	1	rs201173	-1.44876	9.65577e-06
	PHBP20	15	rs28377348	1.50567	9.66329e-06
	RPL21P99	12	rs75715002	1.07034	9.6917e-06
	RP11-100L22.3	8	rs148981512	2.08563	9.7422e-06
	MRPL52	14	rs2236304	1.25553	9.7632e-06
	NEK8	17	rs12051648	1.13567	9.76383e-06
	HMGB1P25	2	rs13005986	0.859874	9.97674e-06
	WTIP	19	rs35478572	-1.36049	1.0126e-05
	RP11-894J14.2	3	rs3774581	1.01794	1.01773e-05
	RP11-327J17.9	15	rs12904124	1.0165	1.01979e-05
	FAM24A	10	rs9423348	1.51843	1.02894e-05
	LINC02135	16	rs16940378	1.51843	1.02894e-05
	RP11-434D9.1	5	rs462967	1.51843	1.02894e-05
	RP11-503I22.2	3	rs147343274	1.51843	1.02894e-05
	HYKK	15	rs4076998	1.2383	1.03186e-05
	AC100848.1	18	rs62099116	2.08563	1.03244e-05
	RP11-432M8.22	5	rs55672502	2.08563	1.03244e-05
	RP11-168K9.2	11	rs3853378	-1.02587	1.03418e-05
	RPL9P16	4	rs77971498	1.02587	1.03418e-05
	RP11-582J16.5	8	rs17088531	1.34012	1.03523e-05
	DEPDC1-AS1	1	rs2052960	1.24147	1.04208e-05
	RP5-1195D24.1	20	rs7265446	0.856925	1.04697e-05
	RP11-91I20.1	8	rs72652529	1.08759	1.05226e-05
	GOLGA6A	15	rs11553760	0.91486	1.06258e-05
	RPS2P7	20	rs202388	-1.13177	1.06427e-05
	NDUFB9P2	7	rs10236254	-1.35863	1.06579e-05
	AC005304.1	17	rs12150185	1.69936	1.06617e-05
	AC074367.1	2	rs139105188	1.69936	1.06617e-05
	AC097713.3	2	rs10202641	1.69936	1.06617e-05
	ATP13A5-AS1	3	rs77670489	1.69936	1.06617e-05
	BAATP1	9	rs7467699	1.69936	1.06617e-05
	CTC-430J12.2	5	rs151022582	1.69936	1.06617e-05
	DEFB125	20	rs148646245	1.69936	1.06617e-05
	DPP3P2	9	rs62552903	1.69936	1.06617e-05
	FAM71B	5	rs12653745	1.69936	1.06617e-05
	HOXC6	12	rs1389416207	1.69936	1.06617e-05
	INS-IGF2	11	rs10734233	-1.69936	1.06617e-05
	KB-1410C5.2	8	rs147088553	1.69936	1.06617e-05
	LINC01411	5	rs151022582	1.69936	1.06617e-05
	LINC01804	2	rs148495096	1.69936	1.06617e-05
	LINC01861	5	rs117167450	1.69936	1.06617e-05
	LINC02126	16	rs2917706	1.69936	1.06617e-05
	LSINCT5	5	rs137993363	1.69936	1.06617e-05
	LY86	6	rs1317419	1.69936	1.06617e-05
	NMBR	6	rs17071806	1.69936	1.06617e-05
	ONECUT1	15	rs12593858	1.69936	1.06617e-05
	PMP2	8	rs117246318	1.69936	1.06617e-05
	RN7SKP87	9	rs7467699	1.69936	1.06617e-05
	RN7SL541P	5	rs148237010	1.69936	1.06617e-05
	RP11-114H23.1	12	rs79076861	1.69936	1.06617e-05
	RP11-165M1.2	16	rs7193882	1.69936	1.06617e-05
	RP11-165M1.3	16	rs7193882	1.69936	1.06617e-05
	RP11-168O16.2	1	rs11576960	1.69936	1.06617e-05
	RP11-63G10.4	1	rs1398825763	1.69936	1.06617e-05
	RP11-811O14.1	2	rs192837803	1.69936	1.06617e-05
	RP11-844P9.2	5	rs151022582	1.69936	1.06617e-05
	SFTPA2	10	rs2145997	-1.69936	1.06617e-05
	SNRPCP10	3	rs4677507	1.69936	1.06617e-05
	SPATA31E1	9	rs17475756	1.69936	1.06617e-05
	TLR12P	1	rs7517102	1.69936	1.06617e-05
	TMEM100	17	rs17818371	1.69936	1.06617e-05
	TMPRSS11A	4	rs993700	-1.69936	1.06617e-05
	XXyac-YM21GA2.7	9	rs17475756	1.69936	1.06617e-05
	NDUFB4P12	4	rs17596503	1.22043	1.06882e-05
	RP4-545L17.11	20	rs723477	-0.942972	1.06941e-05
	NPM1P28	3	rs1048722049	1.72618	1.0727e-05
	RP13-580B18.4	7	rs11767454	1.07965	1.08035e-05
	RP11-419M24.4	7	rs12668175	1.16167	1.08286e-05
	RP11-479O16.1	5	rs117964161	1.49571	1.08662e-05
	LHFPL3-AS1	7	rs6978579	1.57086	1.09156e-05
	LRRTM1	2	rs146333680	1.57086	1.09156e-05
	RP11-1082L8.1	8	rs4489311	1.57086	1.09156e-05
	RP11-511B23.2	12	rs188847584	1.57086	1.09156e-05
	RP11-762H8.3	15	rs57707390	1.57086	1.09156e-05
	RP11-799B12.4	18	rs75151696	1.16173	1.09195e-05
	RP11-347L15.1	17	rs9896964	1.01134	1.09229e-05
	ITPK1-AS1	14	rs34667543	-1.10845	1.09715e-05
	WNT4	1	rs881646	-1.09074	1.1117e-05
	RP11-317B17.4	9	rs11142009	1.58461	1.12112e-05
	OR2H4P	6	rs41270640	1.2793	1.13664e-05
	OR2H5P	6	rs41270640	1.2793	1.13664e-05
	RP11-108H9.1	13	rs569620	1.2793	1.13664e-05
	CTD-2527I21.5	19	rs12977777	0.992044	1.13898e-05
	LRRC37A	17	rs199521	-1.25963	1.13934e-05
	PSMD5-AS1	9	rs1342803307	-1.06814	1.16226e-05
	SH3BGR	21	rs2836751	1.21755	1.16638e-05
	RP11-379J5.5	20	rs6081606	1.12572	1.16878e-05
	NOL12	22	rs1197779702	-1.09055	1.17153e-05
	RP11-215H18.5	11	rs10892137	-1.44162	1.18105e-05
	YBX1P6	9	rs4978921	-1.18093	1.18201e-05
	SLC25A3	12	rs1349301	1.1807	1.19047e-05
	RP11-399H11.3	9	rs11103012	0.926758	1.19864e-05
	SPATC1	8	rs1625919	1.53051	1.20192e-05
	RP11-300M24.1	6	rs1095895	0.910702	1.25601e-05
	RP11-380D23.1	4	rs72890226	1.76116	1.2567e-05
	RPS15AP1	20	rs6081936	1.54657	1.26029e-05
	B3GAT3P1	3	rs9840016	1.51776	1.26979e-05
	NRAP	10	rs10787482	-1.51776	1.26979e-05
	CDC14C	7	rs4257961	1.16775	1.27954e-05
	AC007743.1	2	rs62158256	1.00914	1.28497e-05
	SPEF1	20	rs3810562	-1.29079	1.2868e-05
	RP11-650L12.4	15	rs2028548	-1.01076	1.29144e-05
	RPS15AP17	4	rs7663110	1.12627	1.29727e-05
	GAD2	10	rs7922767	-1.54064	1.29942e-05
	RP4-668E10.4	7	rs2713335	-0.87704	1.3e-05
	SDAD1	4	rs1497209	-1.67579	1.30162e-05
	JRKL-AS1	11	rs145870854	1.82234	1.31441e-05
	LINC00316	21	rs35101060	0.77537	1.31693e-05
	CBX3P1	11	rs61578227	1.59727	1.31886e-05
	RP11-292E2.1	3	rs200282543	1.62528	1.32022e-05
	LINC01948	5	rs10461619	1.10124	1.33078e-05
	PHYHIPL	10	rs920259	-0.815284	1.3337e-05
	PADI6	1	rs28623208	0.883511	1.33608e-05
	KRT18P60	12	rs7315914	1.44291	1.34178e-05
	SPSB4	3	rs78837912	1.44291	1.34178e-05
	RP11-290C10.1	12	rs1088234	-1.17667	1.34724e-05
	CTD-2086L14.1	19	rs386811165	1.06503	1.34801e-05
	GOLGA8R	15	rs2076990	-0.952539	1.35269e-05
	MICE	6	rs796349993	-1.26094	1.36027e-05
	RP11-253E3.1	12	rs4765897	-0.99432	1.3616e-05
	LINC00298	2	rs72773898	1.48633	1.36631e-05
	RP11-285A1.1	15	rs75243727	1.48633	1.36631e-05
	RPL37AP8	11	rs7947105	1.06332	1.36898e-05
	RP11-1127D7.1	14	rs1257302	-1.70213	1.37064e-05
	BAALC	8	rs4257981	-1.40902	1.37391e-05
	AC073465.1	2	rs10432425	-1.05919	1.37415e-05
	ARL5AP3	1	rs12030960	1.05919	1.37415e-05
	ZNF324B	19	rs1548476	1.20484	1.37611e-05
	LYRM7	5	rs12652947	1.37461	1.37722e-05
	KLHL21	1	rs6675661	1.24349	1.38994e-05
	PASK	2	rs10190912	-1.05084	1.39473e-05
	VAV3	1	rs1457537562	-1.12603	1.40534e-05
	ANKRD50	4	rs13117592	-1.57237	1.40696e-05
	GAN	16	rs12932885	1.57237	1.40696e-05
	SEPSECS	4	rs66821805	1.57237	1.40696e-05
	RP5-997D16.2	1	rs509788	-1.33323	1.42345e-05
	CTA-992D9.8	22	rs2213767	1.0227	1.42732e-05
	CTD-2130O13.1	18	rs58885845	1.0227	1.42732e-05
	ENTPD1-AS1	10	rs4625389	-1.08193	1.43166e-05
	SPECC1L	22	rs139741	1.17449	1.43929e-05
	AADACL2	3	rs76971443	1.61374	1.44135e-05
	AC027119.1	3	rs78269910	1.61374	1.44135e-05
	C12orf80	12	rs7310138	1.61374	1.44135e-05
	CTD-2245E15.3	5	rs77793649	1.61374	1.44135e-05
	FBP2P1	9	rs17475756	1.61374	1.44135e-05
	HBD	11	rs76494071	1.61374	1.44135e-05
	KNOP1P5	8	rs368636178	1.61374	1.44135e-05
	KRT18P42	5	rs7732569	1.61374	1.44135e-05
	LINC00491	5	rs75219836	1.61374	1.44135e-05
	LINC02046	3	rs6440499	-1.61374	1.44135e-05
	RP11-102N11.1	6	rs12662342	1.61374	1.44135e-05
	RP11-128L5.1	8	rs78622464	1.61374	1.44135e-05
	RP11-157E21.1	8	rs12541947	1.61374	1.44135e-05
	RP11-351J23.2	6	rs60845961	1.61374	1.44135e-05
	RP11-491F9.8	16	rs117760383	1.61374	1.44135e-05
	RP11-568A7.4	6	rs117173034	1.61374	1.44135e-05
	RP11-60C6.3	11	rs73529474	1.61374	1.44135e-05
	RP11-629E24.2	13	rs76717015	1.61374	1.44135e-05
	RP11-90J7.3	10	rs72808235	1.61374	1.44135e-05
	SERPINA11	14	rs3790035	-1.61374	1.44135e-05
	SLC9A3P2	22	rs178271	-1.61374	1.44135e-05
	RP11-475C16.2	6	rs610614	0.778602	1.45103e-05
	LINC02131	16	rs10492874	0.85092	1.46121e-05
	RP5-1116H23.3	20	rs7260718	1.10678	1.46144e-05
	RP11-95M15.3	6	rs2807899	1.05458	1.47115e-05
	DPRXP3	14	rs34081947	1.05091	1.48725e-05
	FKBP1AP1	19	rs292828	1.25645	1.50731e-05
	LINC00240	6	rs200928827	1.75131	1.53497e-05
	NAMA	9	rs117454098	1.75131	1.53497e-05
	CDR2L	17	rs7342	1.04995	1.53551e-05
	POLR3GP1	14	rs8018815	1.61396	1.54858e-05
	RN7SL846P	10	rs1160390	-1.61396	1.54858e-05
	RPSAP2	6	rs41270640	1.61396	1.54858e-05
	LNPEP	5	rs173491	-1.25531	1.556e-05
	ALCAM	3	rs10490831	-1.57558	1.56309e-05
	RP11-185E8.2	3	rs3843979	-1.57558	1.56309e-05
	RPL9	4	rs2260645	-1.57558	1.56309e-05
	SLC7A7	14	rs7144549	1.57558	1.56309e-05
	AC005220.3	20	rs6123354	1.61343	1.56669e-05
	RPS23P6	16	rs4277362	1.11217	1.56913e-05
	IL6	7	rs10224327	1.24895	1.58753e-05
	AC128709.4	3	rs2271825	1.50027	1.58894e-05
	LINC01909	18	rs75876257	1.50027	1.58894e-05
	LINC02003	17	rs56885982	1.50027	1.58894e-05
	SLC22A16	6	rs9384719	1.37436	1.60827e-05
	RP11-754N21.1	12	rs1087875	0.816021	1.6318e-05
	AC007131.2	2	rs6757964	0.97915	1.64607e-05
	CTD-2126E3.5	19	rs736768	1.6867	1.64899e-05
	HMGB3P13	3	rs116934016	1.6867	1.64899e-05
	OR52L2P	11	rs2288281	1.6867	1.64899e-05
	RN7SKP153	8	rs77169481	1.6867	1.64899e-05
	RN7SL215P	3	rs878810	1.6867	1.64899e-05
	RN7SL794P	9	rs117454098	1.6867	1.64899e-05
	RP11-21I4.2	5	rs17079514	1.6867	1.64899e-05
	RP11-546O6.4	9	rs117454098	1.6867	1.64899e-05
	RP11-554D14.1	12	rs75309001	1.6867	1.64899e-05
	CTB-47B8.5	5	rs716376	-1.30949	1.65972e-05
	LHFPL3	7	rs16872603	1.14945	1.66558e-05
	LINC02188	16	rs7191245	-1.50818	1.66627e-05
	NKAIN2	6	rs12204812	0.982102	1.67042e-05
	CTD-2017F17.1	15	rs393835	-1.69253	1.6722e-05
	MSANTD2P1	21	rs76421587	1.69253	1.6722e-05
	AC004692.4	7	rs73688819	1.80912	1.67471e-05
	AC006133.7	19	rs140085814	1.80912	1.67471e-05
	AC006262.11	19	rs117093298	1.80912	1.67471e-05
	AC008063.3	2	rs143643672	1.80912	1.67471e-05
	AC009502.4	2	rs79139513	1.80912	1.67471e-05
	AC011995.3	2	rs10190125	1.80912	1.67471e-05
	AC012456.3	2	rs75446727	1.80912	1.67471e-05
	AC092635.1	2	rs117006133	1.80912	1.67471e-05
	AC093382.1	2	rs148715929	1.80912	1.67471e-05
	AC098826.5	2	rs4100612	-1.80912	1.67471e-05
	AC144450.2	2	rs10190125	1.80912	1.67471e-05
	AIMP1P1	20	rs6131521	1.80912	1.67471e-05
	AJ239322.1	2	rs117525590	1.80912	1.67471e-05
	ART5	11	rs12788040	1.80912	1.67471e-05
	ASS1P7	3	rs1396125988	1.80912	1.67471e-05
	BMS1P19	2	rs116996151	1.80912	1.67471e-05
	C16orf97	16	rs76256584	1.80912	1.67471e-05
	C1orf195	1	rs114099744	1.80912	1.67471e-05
	CAPN11	6	rs118180231	1.80912	1.67471e-05
	CD1E	1	rs59436723	1.80912	1.67471e-05
	CELA3A	1	rs184847923	1.80912	1.67471e-05
	CLC	19	rs140085814	1.80912	1.67471e-05
	CRNN	1	rs74336793	1.80912	1.67471e-05
	CTB-178M22.2	5	rs913704080	1.80912	1.67471e-05
	CTC-286N12.1	5	rs77064001	1.80912	1.67471e-05
	CTC-321K16.1	5	rs6871275	-1.80912	1.67471e-05
	CTC-503K11.2	5	rs75683611	1.80912	1.67471e-05
	CTD-2012I17.1	4	rs139875706	1.80912	1.67471e-05
	CTD-2014N11.1	15	rs143781756	1.80912	1.67471e-05
	CTD-2021H9.2	12	rs149319072	1.80912	1.67471e-05
	CTD-2216M2.1	11	rs143765705	1.80912	1.67471e-05
	CTD-2256P15.5	5	rs143124590	1.80912	1.67471e-05
	CTD-2269F5.1	5	rs75299104	1.80912	1.67471e-05
	CTD-2353F22.2	5	rs1415826928	1.80912	1.67471e-05
	DDC-AS1	7	rs148304708	1.80912	1.67471e-05
	DSPP	4	rs146184348	1.80912	1.67471e-05
	ERC2-IT1	3	rs358052	-1.80912	1.67471e-05
	FLRT3	20	rs6131521	1.80912	1.67471e-05
	GFY	19	rs17555056	1.80912	1.67471e-05
	GNAI2P2	10	rs146940697	1.80912	1.67471e-05
	GRM7-AS1	3	rs779731	1.80912	1.67471e-05
	IGKV5-2	2	rs78678074	1.80912	1.67471e-05
	IGLVI-42	22	rs76933336	1.80912	1.67471e-05
	IGLVI-68	22	rs76933336	1.80912	1.67471e-05
	KCNQ5-AS1	6	rs1052036483	1.80912	1.67471e-05
	KIRREL3-AS1	11	rs149516451	1.80912	1.67471e-05
	KLF7P1	3	rs541839447	1.80912	1.67471e-05
	KRT16	17	rs139242388	1.80912	1.67471e-05
	KRT43P	17	rs139242388	1.80912	1.67471e-05
	KRT8P43	6	rs77250988	1.80912	1.67471e-05
	KRTAP10-4	21	rs62228210	1.80912	1.67471e-05
	LINC00366	13	rs73456949	1.80912	1.67471e-05
	LINC00460	13	rs72661212	1.80912	1.67471e-05
	LINC00550	13	rs9529333	1.80912	1.67471e-05
	LINC01093	4	rs73018234	1.80912	1.67471e-05
	LINC01096	4	rs78295548	1.80912	1.67471e-05
	LINC01885	2	rs117565877	1.80912	1.67471e-05
	LINC01947	5	rs77064001	1.80912	1.67471e-05
	LINC02096	17	rs117195094	1.80912	1.67471e-05
	LINC02101	5	rs77478415	1.80912	1.67471e-05
	LINC02141	16	rs77568428	1.80912	1.67471e-05
	LINC02152	16	rs17144422	1.80912	1.67471e-05
	LINC02153	8	rs78050470	1.80912	1.67471e-05
	LINC02162	5	rs113039991	1.80912	1.67471e-05
	LINC02171	4	rs4072092	1.80912	1.67471e-05
	LIPI	21	rs3746827	1.80912	1.67471e-05
	LL22NC03-121E8.3	22	rs118138048	1.80912	1.67471e-05
	LL22NC03-23C6.13	22	rs76933336	1.80912	1.67471e-05
	MLN	6	rs73408213	1.80912	1.67471e-05
	MORN5	9	rs141052430	1.80912	1.67471e-05
	MS4A4E	11	rs61901646	1.80912	1.67471e-05
	MYLKP1	3	rs1882754	1.80912	1.67471e-05
	NMS	2	rs117291940	1.80912	1.67471e-05
	OR10A7	12	rs138385950	1.80912	1.67471e-05
	OR10AA1P	1	rs59436723	1.80912	1.67471e-05
	OR10G8	11	rs75042917	1.80912	1.67471e-05
	OR10S1	11	rs75042917	1.80912	1.67471e-05
	OR2AT4	11	rs632786	1.80912	1.67471e-05
	OR4D6	11	rs61901646	1.80912	1.67471e-05
	OR4F13P	15	rs147134026	1.80912	1.67471e-05
	OR51C1P	11	rs35463650	1.80912	1.67471e-05
	OR51D1	11	rs2231529	1.80912	1.67471e-05
	OR51F5P	11	rs1243197759	1.80912	1.67471e-05
	OR51G1	11	rs1243197759	1.80912	1.67471e-05
	OR51J1	11	rs1243197759	1.80912	1.67471e-05
	OR51P1P	11	rs1243197759	1.80912	1.67471e-05
	OR5AN1	11	rs79699996	1.80912	1.67471e-05
	OR5BR1P	11	rs61901646	1.80912	1.67471e-05
	OR5S1P	2	rs139505401	1.80912	1.67471e-05
	OR6B3	2	rs139505401	1.80912	1.67471e-05
	OR6M3P	11	rs75042917	1.80912	1.67471e-05
	OR6P1	1	rs59436723	1.80912	1.67471e-05
	OR7E106P	14	rs17124065	1.80912	1.67471e-05
	OR8G2P	11	rs75042917	1.80912	1.67471e-05
	PPIAP28	13	rs117064608	1.80912	1.67471e-05
	PTN	7	rs17169038	1.80912	1.67471e-05
	REG1CP	2	rs77910881	1.80912	1.67471e-05
	RN7SKP33	20	rs116893523	1.80912	1.67471e-05
	RN7SL366P	6	rs117359869	1.80912	1.67471e-05
	RN7SL569P	7	rs74857247	1.80912	1.67471e-05
	RN7SL715P	3	rs3772227	1.80912	1.67471e-05
	RP1-111J24.1	22	rs990771658	1.80912	1.67471e-05
	RP1-190J20.2	6	rs74771720	1.80912	1.67471e-05
	RP1-293L6.1	22	rs117057484	1.80912	1.67471e-05
	RP1-32I10.10	22	rs926344	1.80912	1.67471e-05
	RP11-1036E20.7	11	rs61901646	1.80912	1.67471e-05
	RP11-1090M7.1	17	rs76591741	1.80912	1.67471e-05
	RP11-110L15.1	12	rs1270959082	1.80912	1.67471e-05
	RP11-1134I14.2	8	rs77282729	1.80912	1.67471e-05
	RP11-113E21.3	10	rs17104249	1.80912	1.67471e-05
	RP11-136I14.5	11	rs201001798	1.80912	1.67471e-05
	RP11-185J20.1	16	rs10521085	1.80912	1.67471e-05
	RP11-232C2.3	14	rs1189555990	1.80912	1.67471e-05
	RP11-255M2.1	15	rs142518764	1.80912	1.67471e-05
	RP11-25D10.2	8	rs12550790	1.80912	1.67471e-05
	RP11-269C4.2	14	rs150186881	1.80912	1.67471e-05
	RP11-281H11.1	8	rs2515464	-1.80912	1.67471e-05
	RP11-320P11.1	3	rs145814348	1.80912	1.67471e-05
	RP11-326A19.4	15	rs139312631	1.80912	1.67471e-05
	RP11-332J15.2	5	rs116913894	1.80912	1.67471e-05
	RP11-346J10.1	5	rs76903334	1.80912	1.67471e-05
	RP11-359G22.4	20	rs117470993	1.80912	1.67471e-05
	RP11-367O10.1	12	rs78089902	1.80912	1.67471e-05
	RP11-384G23.1	13	rs149424095	1.80912	1.67471e-05
	RP11-398A8.4	3	rs147024208	1.80912	1.67471e-05
	RP11-404P21.5	14	rs59596813	1.80912	1.67471e-05
	RP11-408J6.1	15	rs192930318	1.80912	1.67471e-05
	RP11-419K12.1	8	rs147850510	1.80912	1.67471e-05
	RP11-421K23.1	2	rs78678074	1.80912	1.67471e-05
	RP11-424M21.1	4	rs77294603	1.80912	1.67471e-05
	RP11-438C19.1	5	rs145927933	1.80912	1.67471e-05
	RP11-474D1.2	12	rs1376799	1.80912	1.67471e-05
	RP11-475D12.2	10	rs17104249	1.80912	1.67471e-05
	RP11-500K19.2	3	rs12633661	1.80912	1.67471e-05
	RP11-512N21.3	12	rs12581964	1.80912	1.67471e-05
	RP11-550I24.3	3	rs3772227	1.80912	1.67471e-05
	RP11-554D15.1	6	rs1052036483	1.80912	1.67471e-05
	RP11-554L12.1	12	rs77718613	1.80912	1.67471e-05
	RP11-561I11.4	1	rs143452856	1.80912	1.67471e-05
	RP11-563N12.2	8	rs187956509	1.80912	1.67471e-05
	RP11-563P16.1	11	rs79450321	1.80912	1.67471e-05
	RP11-572C21.1	12	rs1376799	1.80912	1.67471e-05
	RP11-577N1.2	8	rs12543244	1.80912	1.67471e-05
	RP11-580I1.1	15	rs118114884	1.80912	1.67471e-05
	RP11-648M2.1	5	rs117075070	1.80912	1.67471e-05
	RP11-65L19.4	13	rs117635850	1.80912	1.67471e-05
	RP11-673E1.4	4	rs181149407	1.80912	1.67471e-05
	RP11-69G7.1	15	rs144679181	1.80912	1.67471e-05
	RP11-701H24.10	15	rs551269235	1.80912	1.67471e-05
	RP11-718O11.1	15	rs143781756	1.80912	1.67471e-05
	RP11-736N17.11	14	rs12589781	1.80912	1.67471e-05
	RP11-759A24.1	15	rs142518764	1.80912	1.67471e-05
	RP11-76E17.2	15	rs74631879	1.80912	1.67471e-05
	RP11-775G23.1	18	rs28584036	1.80912	1.67471e-05
	RP11-897M7.1	12	rs117582490	1.80912	1.67471e-05
	RP11-899L11.1	16	rs16941798	1.80912	1.67471e-05
	RP13-379L11.2	20	rs60887444	1.80912	1.67471e-05
	RP13-977E11.1	2	rs10185968	1.80912	1.67471e-05
	RP3-398G3.5	6	rs543771	1.80912	1.67471e-05
	RP3-399L15.1	6	rs117491743	1.80912	1.67471e-05
	RP3-416J7.5	6	rs117089729	1.80912	1.67471e-05
	RP3-495K2.2	6	rs117723614	1.80912	1.67471e-05
	RP3-495K2.3	6	rs73260881	1.80912	1.67471e-05
	RP3-514A23.2	14	rs112051778	1.80912	1.67471e-05
	RP4-614C10.5	2	rs78678074	1.80912	1.67471e-05
	RP4-718N17.2	7	rs79854286	1.80912	1.67471e-05
	RP4-734C18.1	20	rs2144640	-1.80912	1.67471e-05
	RP5-1096J16.1	20	rs187123371	1.80912	1.67471e-05
	RP5-1116H23.6	20	rs77704705	1.80912	1.67471e-05
	SEPT10P1	8	rs75410671	1.80912	1.67471e-05
	SERPINA13P	14	rs8015996	-1.80912	1.67471e-05
	SLC5A7	2	rs117565877	1.80912	1.67471e-05
	SPATA46	1	rs147934244	1.80912	1.67471e-05
	TBC1D3P6	1	rs80146737	1.80912	1.67471e-05
	TMEM92	17	rs3826434	1.80912	1.67471e-05
	TREML4	6	rs9380963	1.80912	1.67471e-05
	VN1R12P	6	rs148523581	1.80912	1.67471e-05
	WFDC10A	20	rs116893523	1.80912	1.67471e-05
	XXbac-BPG254F23.7	6	rs73408213	1.80912	1.67471e-05
	RP11-220C2.1	17	rs10853155	1.58379	1.67722e-05
	ID2-AS1	2	rs940247	-1.48106	1.69445e-05
	AJ011931.1	21	rs55678595	0.915556	1.69514e-05
	RP4-792G4.3	1	rs11208183	1.4396	1.70209e-05
	ELMSAN1	14	rs699371	1.32162	1.70522e-05
	RPS15AP16	3	rs59855017	-1.06392	1.70991e-05
	RN7SL173P	6	rs9456323	1.08413	1.71786e-05
	RP5-1125N11.1	1	rs1474182	1.08413	1.71786e-05
	SLCO4C1	5	rs4365823	1.1329	1.72923e-05
	SLC25A6P2	9	rs10813287	1.07516	1.75075e-05
	LINC01703	1	rs907186	-1.36293	1.77011e-05
	RFPL4A	19	rs386811165	-0.785552	1.78006e-05
	SNURF	15	rs7177073	-0.941581	1.79467e-05
	CD200R1L	3	rs80079831	-0.893659	1.81336e-05
	RP11-476D10.1	12	rs386762370	0.893659	1.81336e-05
	RP4-570O12.3	6	rs4707427	-0.893659	1.81336e-05
	RP5-1159O4.2	7	rs10258735	1.74231	1.83432e-05
	TRIM64FP	2	rs76302150	1.74231	1.83432e-05
	AFP	4	rs2155859	-1.51518	1.83647e-05
	UQCR10	22	rs5762987	1.20215	1.84715e-05
	AC005197.2	19	rs12463223	1.6374	1.8567e-05
	ERN2	16	rs154545	-1.6374	1.8567e-05
	FYTTD1P1	9	rs72728814	1.6374	1.8567e-05
	LRRC71	1	rs28446525	1.6374	1.8567e-05
	RP11-534P6.1	12	rs11835157	1.6374	1.8567e-05
	CDC20P1	9	rs11788594	1.43573	1.86623e-05
	RP5-965G21.6	20	rs6138482	1.32266	1.87637e-05
	DLGAP2	8	rs11785337	1.06777	1.88428e-05
	ELOVL5	6	rs1535010	1.07328	1.89118e-05
	AC011899.10	7	rs10277112	1.55692	1.89344e-05
	DIO2-AS1	14	rs35607047	1.55692	1.89344e-05
	RP11-145P16.2	15	rs74006441	1.55692	1.89344e-05
	RPS27P16	7	rs7777878	1.54746	1.8971e-05
	KRT8P26	11	rs61744384	-0.741854	1.90505e-05
	LINC00163	21	rs873317	0.77505	1.9088e-05
	IGLV2-11	22	rs1894251	0.932377	1.91294e-05
	LINC01524	20	rs6013212	-0.932377	1.91294e-05
	RP11-283I3.6	12	rs4980893	1.22371	1.93293e-05
	RP11-1007O24.2	15	rs34758086	-1.21658	1.94814e-05
	HOXD3	2	rs12613238	-0.93671	1.94905e-05
	ATG7	3	rs4684746	1.65649	1.94947e-05
	RP11-539L10.5	4	rs2076917	1.12139	1.96376e-05
	CCKBR	11	rs10769188	1.30002	1.9669e-05
	CTB-52I2.3	19	rs4808736	1.30002	1.9669e-05
	FAM19A5	22	rs9615800	1.30002	1.9669e-05
	GUCY2GP	10	rs10787482	-1.30002	1.9669e-05
	CCDC159	19	rs11881227	-1.32071	1.97264e-05
	CEP83	12	rs1274524	1.32071	1.97264e-05
	PIK3R5	17	rs58558356	1.32071	1.97264e-05
	RP11-190D6.2	16	rs9927016	1.24072	1.97306e-05
	CTD-2329C7.2	19	rs1005731	1.11977	1.97696e-05
	CTD-2560E9.3	11	rs10742717	-1.11977	1.97696e-05
	RP11-430H10.4	11	rs10742717	-1.11977	1.97696e-05
	RP11-1E11.2	9	rs10868644	0.858591	1.98027e-05
	PNLIPRP1	10	rs181604	0.98535	1.99116e-05
	RP1-13D10.2	6	rs6909231	-1.03277	1.99303e-05
	TMEM51-AS1	1	rs1410752	-1.42611	1.99968e-05
	DNAJC19P1	10	rs9804180	0.970182	2.00363e-05
	TAS2R12	12	rs797179	-0.832738	2.01882e-05
	RP11-252I14.2	5	rs7733548	1.01017	2.02212e-05
	OAT	10	rs11245437	-1.65446	2.03132e-05
	AC005355.1	5	rs254577	1.49009	2.05536e-05
	CLSTN2	3	rs9826623	0.929131	2.06291e-05
	RP11-61L19.1	18	rs206578	-1.05085	2.06694e-05
	AP000997.3	11	rs1181903795	1.60439	2.06708e-05
	C4BPAP2	1	rs141464809	1.60439	2.06708e-05
	RP11-173E2.2	4	rs2166356	1.60439	2.06708e-05
	RP11-538D16.3	1	rs185808462	1.60439	2.06708e-05
	CTC-523E23.14	19	rs73031751	1.13073	2.07486e-05
	RP11-692E14.1	4	rs4526009	1.13073	2.07486e-05
	CTD-2313J17.1	15	rs4778106	0.977239	2.07534e-05
	RP11-430G17.3	1	rs10889198	1.52077	2.0848e-05
	RP11-486P11.1	7	rs113440763	1.52077	2.0848e-05
	SLC6A1	3	rs1960131	1.30846	2.09302e-05
	SPAAR	9	rs2297648	1.30846	2.09302e-05
	RP11-384B12.2	1	rs1334337	1.22856	2.1077e-05
	RP11-791G15.2	2	rs13398833	1.22856	2.1077e-05
	LINC00703	10	rs12414135	1.06873	2.12094e-05
	VDAC2P1	21	rs55806628	1.06873	2.12094e-05
	AC140912.1	16	rs11150391	-1.42377	2.12771e-05
	AP000289.6	21	rs2833887	1.42377	2.12771e-05
	CCL8	17	rs183217850	1.42377	2.12771e-05
	RP11-575F12.3	12	rs145782363	1.42377	2.12771e-05
	CMIP	16	rs11150365	-1.58542	2.13631e-05
	HVCN1	12	rs11067941	-1.58542	2.13631e-05
	NMD3	3	rs9840016	1.58542	2.13631e-05
	RP11-274A11.4	16	rs11150365	-1.58542	2.13631e-05
	RPTOR	17	rs11658698	1.58542	2.13631e-05
	TRAV3	14	rs10137305	-1.58542	2.13631e-05
	LINC00519	14	rs7141727	1.54006	2.14002e-05
	AC006427.2	4	rs184000574	1.80065	2.1682e-05
	AC008155.2	7	rs3735012	1.80065	2.1682e-05
	AP000233.4	21	rs77668908	1.80065	2.1682e-05
	BPIFB6	20	rs73615641	1.80065	2.1682e-05
	CTC-518B2.9	19	rs201905910	1.80065	2.1682e-05
	CTD-3187F8.14	19	rs201905910	1.80065	2.1682e-05
	D21S2088E	21	rs12483077	1.80065	2.1682e-05
	HNF4A-AS1	20	rs1005283	-1.80065	2.1682e-05
	KRT4	12	rs11170182	1.80065	2.1682e-05
	KRT77	12	rs11170182	1.80065	2.1682e-05
	KRT90P	12	rs11170182	1.80065	2.1682e-05
	LINC00564	13	rs181183368	1.80065	2.1682e-05
	LINC01661	1	rs138127533	1.80065	2.1682e-05
	LINC01767	1	rs79112225	1.80065	2.1682e-05
	LINC02090	17	rs77722638	1.80065	2.1682e-05
	LL22NC03-121E8.4	22	rs79655813	1.80065	2.1682e-05
	LL22NC03-84E4.8	22	rs5759112	1.80065	2.1682e-05
	MIR4300HG	11	rs142710172	1.80065	2.1682e-05
	OR5D15P	11	rs149987661	1.80065	2.1682e-05
	RP11-1151B14.2	18	rs181712266	1.80065	2.1682e-05
	RP11-121J20.1	12	rs188932354	1.80065	2.1682e-05
	RP11-219F10.1	10	rs73311340	1.80065	2.1682e-05
	RP11-314C9.1	2	rs55776833	-1.80065	2.1682e-05
	RP11-319E16.1	12	rs117221082	1.80065	2.1682e-05
	RP11-321G12.1	15	rs9652476	1.80065	2.1682e-05
	RP11-529A4.4	11	rs149617044	1.80065	2.1682e-05
	RP11-63E5.6	8	rs6997375	-1.80065	2.1682e-05
	RP11-672A2.3	11	rs74652943	1.80065	2.1682e-05
	RP11-718I15.1	18	rs79167924	1.80065	2.1682e-05
	RP11-804N13.1	5	rs185948520	1.80065	2.1682e-05
	SEMG2	20	rs1005283	-1.80065	2.1682e-05
	SMCR2	17	rs77722638	1.80065	2.1682e-05
	ADAMTS7P3	15	rs75243727	1.60549	2.17148e-05
	RP11-205M3.1	4	rs115024244	1.60549	2.17148e-05
	RP11-432J24.2	10	rs4897796	1.60549	2.17148e-05
	RP11-529G21.3	3	rs58430670	1.60549	2.17148e-05
	RP11-696D21.2	14	rs74627330	1.60549	2.17148e-05
	RPS4XP21	19	rs7254373	1.0451	2.17808e-05
	RP11-338N10.1	1	rs118092296	1.13179	2.19155e-05
	ART3	4	rs28639901	1.11118	2.20017e-05
	RP11-328D5.4	1	rs11119981	0.927242	2.20735e-05
	LOH12CR2	12	rs2723834	1.11229	2.21677e-05
	CDC42P2	7	rs4606015	1.24864	2.22277e-05
	KRT8P45	1	rs2316705	1.44353	2.25573e-05
	PARD3B	2	rs7583090	-1.152	2.25732e-05
	CDYL	6	rs1265235	-1.18562	2.27682e-05
	ALKBH3-AS1	11	rs11037246	-1.35694	2.28243e-05
	CHODL-AS1	21	rs79303674	1.39707	2.28313e-05
	RP11-190D6.1	16	rs4888845	-1.39707	2.28313e-05
	AC010969.1	2	rs3748999	0.803442	2.3259e-05
	YBX1P4	7	rs4298423	-1.09439	2.33814e-05
	CCDC167	6	rs12194367	-1.24415	2.34751e-05
	RP11-298I3.6	14	rs12147006	1.60918	2.35701e-05
	CYB561D2	3	rs2526385	1.18403	2.37917e-05
	GUSBP5	4	rs2323370	1.33374	2.38727e-05
	SGCA	17	rs7212045	1.43129	2.39431e-05
	RP11-84D1.1	1	rs6657703	1.22378	2.3964e-05
	POU6F1	12	rs6580809	1.17077	2.41429e-05
	RLBP1	15	rs8031558	1.58304	2.42449e-05
	KLRF1	12	rs10845204	-1.54728	2.43161e-05
	PHYH	10	rs12572082	1.54728	2.43161e-05
	UGP2	2	rs17028296	1.54728	2.43161e-05
	WDPCP	2	rs17028296	-1.54728	2.43161e-05
	MYL6P5	17	rs7221236	-1.52238	2.45109e-05
	PAMR1	11	rs2553771	0.857274	2.46509e-05
	AC009120.6	16	rs2526058	1.23899	2.47437e-05
	RP11-521D12.2	2	rs1913680	-0.951329	2.48297e-05
	AC016723.4	2	rs78734192	1.50207	2.48975e-05
	BNIP3P31	19	rs59151538	1.50207	2.48975e-05
	CLPS	6	rs9368868	1.50207	2.48975e-05
	CTA-109P11.4	10	rs57922291	1.50207	2.48975e-05
	LINC00113	21	rs768832	1.50207	2.48975e-05
	LINC02139	16	rs139954745	1.50207	2.48975e-05
	PRAMEF35P	1	rs56895065	1.50207	2.48975e-05
	RP11-399K21.14	10	rs143239981	1.50207	2.48975e-05
	RP11-93K22.6	3	rs72628519	1.50207	2.48975e-05
	TUSC8	13	rs139407346	1.50207	2.48975e-05
	HYAL4	7	rs2140854	1.15868	2.49443e-05
	CLHC1	2	rs934709	1.14237	2.49624e-05
	TIPIN	15	rs2414908	1.20708	2.50737e-05
	RP11-463J10.2	14	rs12147541	-1.16508	2.516e-05
	RP11-455I9.1	7	rs2237579	-1.35259	2.53446e-05
	ANGPT1	8	rs17337119	-1.01328	2.53793e-05
	FAM149A	4	rs7687961	-1.16462	2.5488e-05
	CACNA1G-AS1	17	rs9303562	-1.29086	2.57321e-05
	HLA-DPA2	6	rs11758031	1.29086	2.57321e-05
	LINC00968	8	rs73679829	1.29086	2.57321e-05
	RP11-429P7.1	2	rs12471286	1.29086	2.57321e-05
	TCF21	6	rs6569889	1.29086	2.57321e-05
	U47924.29	12	rs1800200	1.29086	2.57321e-05
	VN2R10P	16	rs79931732	1.29086	2.57321e-05
	TGFBR3L	19	rs8105655	-1.25486	2.57656e-05
	ASPG	14	rs1054080	0.862103	2.59272e-05
	PRR26	10	rs12261196	1.13823	2.60113e-05
	GDI2	10	rs7071157	1.05059	2.60248e-05
	RP5-908M14.9	20	rs6122114	1.58618	2.61143e-05
	RP4-560B9.5	1	rs28661007	1.67235	2.61243e-05
	AC091705.1	7	rs73081985	1.65379	2.62142e-05
	AC098784.1	19	rs73063874	1.65379	2.62142e-05
	AC103563.7	2	rs149689582	1.65379	2.62142e-05
	AC139099.4	17	rs927528880	1.65379	2.62142e-05
	CAPNS1P1	1	rs182695947	1.65379	2.62142e-05
	CITF22-24E5.1	22	rs117057484	1.65379	2.62142e-05
	CTD-2050I18.1	19	rs10406952	1.65379	2.62142e-05
	CTD-2210P24.2	11	rs150626458	1.65379	2.62142e-05
	CTD-3022G6.1	19	rs112186471	1.65379	2.62142e-05
	DEFA10P	8	rs2515464	-1.65379	2.62142e-05
	EEF1GP6	6	rs80301773	1.65379	2.62142e-05
	FAM90A28P	19	rs113327157	1.65379	2.62142e-05
	FOXG1-AS1	14	rs150186881	1.65379	2.62142e-05
	HSPC324	9	rs139817588	1.65379	2.62142e-05
	KHDC1P1	6	rs1052036483	1.65379	2.62142e-05
	KLF8P1	16	rs79685872	1.65379	2.62142e-05
	KRT27	17	rs139242388	1.65379	2.62142e-05
	KRT33A	17	rs139242388	1.65379	2.62142e-05
	LINC00443	13	rs9520439	1.65379	2.62142e-05
	LINC01914	2	rs1273771454	1.65379	2.62142e-05
	LINC01998	3	rs75686769	1.65379	2.62142e-05
	OR10J3	1	rs79938119	1.65379	2.62142e-05
	OR1E3	17	rs78472525	1.65379	2.62142e-05
	OR52A5	11	rs1243197759	1.65379	2.62142e-05
	OR52N3P	11	rs1243197759	1.65379	2.62142e-05
	PRB2	12	rs4763800	-1.65379	2.62142e-05
	RAD23BLP	21	rs118092323	1.65379	2.62142e-05
	RN7SKP73	5	rs113039991	1.65379	2.62142e-05
	RN7SL601P	17	rs79892854	1.65379	2.62142e-05
	RP11-200K12.3	12	rs1376799	1.65379	2.62142e-05
	RP11-669N7.2	12	rs1376799	1.65379	2.62142e-05
	RP11-690C23.3	1	rs10924403	-1.65379	2.62142e-05
	RP11-795A2.3	3	rs2268836	1.65379	2.62142e-05
	RP11-817J15.2	11	rs79450321	1.65379	2.62142e-05
	RPL30P9	8	rs187956509	1.65379	2.62142e-05
	SIGLEC30P	1	rs143589535	1.65379	2.62142e-05
	XXbac-BPG154L12.4	6	rs3096702	-1.65379	2.62142e-05
	ZACNP1	4	rs79171839	1.65379	2.62142e-05
	UBASH3A	21	rs11701619	-1.16331	2.64284e-05
	RP11-540E16.2	4	rs1364402583	0.879611	2.65247e-05
	RP5-874C20.7	6	rs200928827	1.66274	2.65723e-05
	SHANK1	19	rs2691233	-1.66274	2.65723e-05
	ARPP19	15	rs1476064152	-1.17981	2.67034e-05
	RNF217	6	rs517819	1.55004	2.69983e-05
	RN7SKP195	1	rs585717	0.762461	2.70864e-05
	CPNE4	3	rs66649556	0.987957	2.72384e-05
	OSBPL5	11	rs2283202	-0.973117	2.73174e-05
	ARHGEF10	8	rs75403599	1.59405	2.74731e-05
	C1orf50	1	rs12563071	1.32157	2.76028e-05
	CCDC124	19	rs7259353	-1.32157	2.76028e-05
	DDX50	10	rs2642581	1.32157	2.76028e-05
	RABGGTA	14	rs8014112	1.32157	2.76028e-05
	AC114755.3	2	rs2167534	1.19211	2.76701e-05
	RP11-25L3.1	18	rs11878010	-1.01496	2.77285e-05
	RPL13AP	6	rs2523989	1.01496	2.77285e-05
	CROCC2	2	rs1381937202	1.57557	2.77379e-05
	CSMD2-AS1	1	rs75000798	1.57557	2.77379e-05
	CTD-2333K2.1	5	rs386690647	1.57557	2.77379e-05
	LINC02071	17	rs4793665	-1.57557	2.77379e-05
	PAK5	20	rs75306540	1.57557	2.77379e-05
	ATP6AP1L	5	rs6859223	-1.43696	2.77384e-05
	LINC00665	19	rs2074056	1.30232	2.77652e-05
	PSMA5	1	rs1160505	1.30232	2.77652e-05
	NADK	1	rs28508199	1.17835	2.77794e-05
	RP11-106D4.3	16	rs4072137	1.23348	2.79397e-05
	FAM76B	11	rs1527449	1.58283	2.79439e-05
	RP11-62I21.1	1	rs61577594	-0.87378	2.80149e-05
	TRAV26-2	14	rs8003190	-1.39405	2.80423e-05
	YTHDC2	5	rs6594660	-1.32691	2.81632e-05
	RP11-324J13.1	4	rs17596503	1.18623	2.83592e-05
	POLR3A	10	rs816846	-1.1477	2.84168e-05
	MAT1A	10	rs1985631	1.19833	2.84352e-05
	MBL1P	10	rs1985631	1.19833	2.84352e-05
	RP11-430H10.2	11	rs10742717	-1.19833	2.84352e-05
	CABLES2	20	rs6062833	1.0996	2.86239e-05
	LST1	6	rs3819290	-1.0996	2.86239e-05
	WFDC1	16	rs247907	-1.05286	2.86329e-05
	LINC00989	4	rs537994250	1.79112	2.86365e-05
	LINC01022	7	rs138523952	1.79112	2.86365e-05
	RP11-302L19.3	6	rs147164375	1.79112	2.86365e-05
	RP11-446J8.1	4	rs572337512	1.79112	2.86365e-05
	BRSK1	19	rs659424	-1.17017	2.86602e-05
	RP11-106M7.1	10	rs4539225	1.02142	2.87018e-05
	RP5-884M6.1	7	rs13244600	1.49255	2.87423e-05
	PRR16	5	rs10463723	0.934157	2.88012e-05
	UTS2	1	rs161811	1.13725	2.88193e-05
	RPL7AL3	20	rs12624898	0.862663	2.88452e-05
	CHP1	15	rs1480147192	1.24147	2.88575e-05
	RP11-386M24.3	15	rs8023666	-0.874673	2.89166e-05
	HSPB8	12	rs11068864	1.40655	2.8929e-05
	SGPL1	10	rs10999402	-0.947097	2.8975e-05
	RP11-626G3.1	16	rs11150365	-1.54929	2.90348e-05
	ZNF615	19	rs10404590	-1.31944	2.90516e-05
	KB-1440D3.14	22	rs5994885	-0.840724	2.90604e-05
	OR7E59P	7	rs2348035	1.14851	2.91228e-05
	RP11-734K21.5	2	rs3748999	0.880723	2.92643e-05
	RP11-701I24.3	11	rs76028347	1.59534	2.94424e-05
	SCGB3A2	5	rs117593714	1.59534	2.94424e-05
	ADAT2	6	rs4624889	-1.59791	2.95358e-05
	RP5-1085F17.3	20	rs2075734	1.18487	2.9671e-05
	KRTAP26-1	21	rs2832284	1.15489	2.97109e-05
	NME8	7	rs12532505	1.15489	2.97109e-05
	OR4D11	11	rs1426251	1.15489	2.97109e-05
	RP4-601P9.2	12	rs77163000	1.15489	2.97109e-05
	TMEM207	3	rs151021286	1.15489	2.97109e-05
	RP11-834C11.4	12	rs4759329	-0.898315	2.97707e-05
	DDX11	12	rs539857151	-1.34314	2.99138e-05
	EEF1A1P16	12	rs7964142	-1.34314	2.99138e-05
	EIF3I	1	rs1474182	-1.34314	2.99138e-05
	HDAC1	1	rs1474182	-1.34314	2.99138e-05
	PEF1	1	rs1474182	-1.34314	2.99138e-05
	SLC16A11	17	rs1399063	-1.34314	2.99138e-05
	RP11-334E6.2	11	rs386757955	0.741965	2.9976e-05
	GPI	19	rs12608490	-1.23447	3.0153e-05
	SEC13	3	rs4684746	1.63444	3.01565e-05
	RP11-138E2.1	9	rs76629631	-1.32788	3.01575e-05
	ATP2B2	3	rs1000772	1.18387	3.02004e-05
	CDH23-AS1	10	rs7910069	1.40883	3.02811e-05
	PATE3	11	rs61912691	1.40883	3.02811e-05
	PNLIPRP3	10	rs7069668	1.40883	3.02811e-05
	RP11-363N22.3	10	rs116887570	1.40883	3.02811e-05
	RP4-564O4.1	20	rs41304816	1.40883	3.02811e-05
	PARP12	7	rs7790567	1.34254	3.03401e-05
	ERICD	8	rs62529970	1.50225	3.03467e-05
	OR7E122P	3	rs6776837	1.5938	3.03494e-05
	ASTN2	9	rs4837561	1.05767	3.04912e-05
	ACSS3	12	rs35978836	1.40388	3.07114e-05
	PSMB3P2	2	rs7590720	-1.05313	3.08439e-05
	RP11-55K13.1	16	rs4523919	-1.11606	3.09544e-05
	RP11-398J16.1	4	rs2433327	1.49354	3.09646e-05
	SLC35F2	11	rs498851	1.02592	3.10546e-05
	OR5C1	9	rs10818721	0.832283	3.10894e-05
	ZSCAN5B	19	rs386811165	-0.924616	3.1127e-05
	CAPS2	12	rs1094609	1.30209	3.1255e-05
	HLA-V	6	rs12665039	1.30209	3.1255e-05
	LSP1	11	rs72850137	1.30209	3.1255e-05
	SMIM1	1	rs2606408	-1.49106	3.12591e-05
	MTMR4	17	rs12950269	-1.05802	3.12642e-05
	RP11-114H24.2	15	rs12904700	1.35476	3.13394e-05
	RP1-257C22.2	13	rs61947620	1.20362	3.13733e-05
	AC091153.4	17	rs150850	-0.925526	3.14676e-05
	AC012668.2	2	rs1880130	0.75893	3.14736e-05
	RPS27AP2	20	rs734732	1.07457	3.14781e-05
	METTL15	11	rs11029889	-1.22879	3.15004e-05
	BRI3BPP1	19	rs149116359	1.88149	3.15504e-05
	LINC01120	2	rs9798233	-1.88149	3.15504e-05
	TISP43	2	rs9798233	-1.88149	3.15504e-05
	TPRXL	3	rs6789214	1.76587	3.16286e-05
	LINC00384	13	rs9506174	-1.58682	3.17099e-05
	ZNF155	19	rs72480792	-1.34046	3.18458e-05
	KLK13	19	rs201905910	1.64847	3.18479e-05
	LINC02117	5	rs182759289	1.64847	3.18479e-05
	LINGO2	9	rs149013673	1.64847	3.18479e-05
	NETO1	18	rs73966762	1.64847	3.18479e-05
	RP11-364C11.2	12	rs188932354	1.64847	3.18479e-05
	RP11-863P13.2	16	rs72807481	1.64847	3.18479e-05
	PPP2R2DP1	3	rs6783731	-1.1774	3.18774e-05
	MDFI	6	rs11967378	1.00764	3.18938e-05
	SPA17	11	rs10750238	-1.02688	3.19823e-05
	AC079807.2	2	rs7567846	-1.20482	3.20022e-05
	PRAMEF17	1	rs12123608	1.5216	3.21597e-05
	RP11-693J15.6	12	rs188847584	1.5216	3.21597e-05
	TUBAL3	10	rs1679451	1.5216	3.21597e-05
	BTNL10	1	rs728614	-0.982749	3.21714e-05
	MAGI1-IT1	3	rs75335149	1.5315	3.22986e-05
	EFCAB14-AS1	1	rs767165286	-1.14621	3.22994e-05
	CTC-448F2.3	19	rs918587	-1.14201	3.24866e-05
	OR11H6	14	rs4982400	-0.98244	3.24875e-05
	USF2	19	rs73926708	-1.32075	3.25898e-05
	TBC1D29	17	rs12602474	1.36806	3.27138e-05
	CTA-276F8.2	16	rs149356283	1.61966	3.27806e-05
	ZNF524	19	rs662308	1.1666	3.2782e-05
	BRWD1P2	12	rs117306837	1.61401	3.28822e-05
	KRT18P63	4	rs2215266	1.61401	3.28822e-05
	RAB34	17	rs12051648	1.09575	3.31034e-05
	ABCG4	11	rs6589726	-1.70234	3.34637e-05
	AC002480.3	7	rs35499907	1.70234	3.34637e-05
	AC003989.4	7	rs60871659	1.70234	3.34637e-05
	C10orf99	10	rs73319806	1.70234	3.34637e-05
	CASC8	8	rs368636178	1.70234	3.34637e-05
	CLRN1	3	rs76971443	1.70234	3.34637e-05
	FCN3	1	rs4908369	1.70234	3.34637e-05
	GUCY2D	17	rs9889368	-1.70234	3.34637e-05
	IGLV3-25	22	rs715516	1.70234	3.34637e-05
	KIF25	6	rs117173034	1.70234	3.34637e-05
	LINC00327	13	rs72474254	1.70234	3.34637e-05
	MINDY4B	3	rs76971443	1.70234	3.34637e-05
	OR1X1P	5	rs151022582	1.70234	3.34637e-05
	PRAMEF14	1	rs56895065	1.70234	3.34637e-05
	RN7SL837P	1	rs60122995	1.70234	3.34637e-05
	RP1-18D14.7	1	rs12030187	1.70234	3.34637e-05
	RP11-17E13.2	1	rs79689348	1.70234	3.34637e-05
	RP11-314B1.1	2	rs192837803	1.70234	3.34637e-05
	RP11-38M8.1	7	rs117304178	1.70234	3.34637e-05
	RP11-55K22.2	6	rs150643211	1.70234	3.34637e-05
	RP11-81K13.1	12	rs79076861	1.70234	3.34637e-05
	RP11-864J10.2	12	rs7969198	-1.70234	3.34637e-05
	RP3-497J21.1	6	rs60845961	1.70234	3.34637e-05
	RP4-704D23.1	1	rs56895065	1.70234	3.34637e-05
	TDO2	4	rs77103055	1.70234	3.34637e-05
	TREH	11	rs6589726	-1.70234	3.34637e-05
	UGT3A2	5	rs7710187	-1.70234	3.34637e-05
	ZIM2-AS1	19	rs181501166	1.70234	3.34637e-05
	OR7E121P	3	rs139735237	1.06165	3.35814e-05
	IGFBP7-AS1	4	rs951232	0.877149	3.36046e-05
	MRVI1-AS1	11	rs3741045	1.38244	3.36915e-05
	ATP8A1	4	rs2612472	1.69008	3.37028e-05
	RRAGA	9	rs944717	1.61415	3.37729e-05
	STMND1	6	rs73377734	0.874806	3.39628e-05
	GLO1	6	rs72860061	1.12838	3.42536e-05
	RP11-392A14.9	9	rs10972275	-0.95622	3.44754e-05
	OXT	20	rs6051629	1.05345	3.45161e-05
	IRS1	2	rs3769647	1.15343	3.45419e-05
	CFAP61	20	rs73607403	1.04935	3.45453e-05
	TAMM41	3	rs4684746	1.62719	3.46135e-05
	GPR156	3	rs150604764	1.64408	3.47054e-05
	RP11-684B2.3	11	rs1783606	1.64408	3.47054e-05
	RP11-693J15.5	12	rs188847584	1.64408	3.47054e-05
	RP11-81H3.2	12	rs11179895	1.64408	3.47054e-05
	RP11-863P13.4	16	rs12931307	1.64408	3.47054e-05
	NXT1P1	13	rs11147724	1.4487	3.47612e-05
	EEF1A1P27	7	rs73685049	1.66731	3.47643e-05
	OXNAD1	3	rs690632	1.22474	3.48829e-05
	SKA1	18	rs907236	0.909975	3.49081e-05
	CTD-3214H19.6	19	rs55806425	0.950486	3.49103e-05
	SLC9B1P4	22	rs2229151	0.763338	3.49429e-05
	RNF165	18	rs78908156	-1.52225	3.5034e-05
	MALRD1	10	rs1183366894	1.04736	3.5093e-05
	RP11-332J15.4	5	rs768437	1.08979	3.53577e-05
	KCNJ11	11	rs2051773	-1.16229	3.53659e-05
	AIFM1P1	10	rs11012679	1.12305	3.54585e-05
	RN7SL318P	8	rs62494408	0.947513	3.54743e-05
	ACTR3	2	rs1430112	1.6025	3.55988e-05
	FIZ1	19	rs505267	1.6025	3.55988e-05
	MAPK11	22	rs139792	1.6025	3.55988e-05
	RP11-109L13.1	11	rs73576682	-1.6025	3.55988e-05
	SRGN	10	rs2030057	-1.6025	3.55988e-05
	TMEM41B	11	rs10840105	1.6025	3.55988e-05
	TNIK	3	rs78416326	-1.6025	3.55988e-05
	ZNF628	19	rs505267	-1.6025	3.55988e-05
	IGSF23	19	rs1236711	1.40087	3.56729e-05
	IGSF21	1	rs2946523	-0.946171	3.58331e-05
	SLC35E1P1	13	rs35799484	1.43203	3.5856e-05
	KIF7	15	rs8031558	1.5632	3.60638e-05
	PRRG2	19	rs10416475	1.23257	3.60804e-05
	RP11-1060J15.4	12	rs1405874187	1.25118	3.61475e-05
	GAPDHP16	21	rs2823453	0.988345	3.63087e-05
	PGA5	11	rs10897019	0.988345	3.63087e-05
	AC006499.2	4	rs1434657667	2.00325	3.63738e-05
	AC093787.1	2	rs6751421	-2.00325	3.63738e-05
	GLIS3-AS1	9	rs117439490	2.00325	3.63738e-05
	IGFL1	19	rs7245625	2.00325	3.63738e-05
	ISX-AS1	22	rs117262272	2.00325	3.63738e-05
	LINC01514	10	rs76447325	2.00325	3.63738e-05
	OR10H4	19	chr19:15111715_T_A	2.00325	3.63738e-05
	OR2T11	1	rs117371576	2.00325	3.63738e-05
	RP11-125D12.2	6	rs145958273	2.00325	3.63738e-05
	RP11-331K21.1	5	rs1428957016	2.00325	3.63738e-05
	RP11-486O13.2	14	chr14:69830232_T_C	2.00325	3.63738e-05
	RP11-499F3.1	15	rs186702554	2.00325	3.63738e-05
	RP11-612A1.1	18	rs182493486	2.00325	3.63738e-05
	RP4-630C24.1	7	rs184245860	2.00325	3.63738e-05
	RP5-865N13.2	1	rs1460438080	2.00325	3.63738e-05
	ZNF862	7	rs1860870	-1.22692	3.64502e-05
	SNRPCP19	7	rs2954558	-1.18764	3.65657e-05
	RP11-806H10.4	17	rs7222201	1.66432	3.67175e-05
	MMP8	11	rs12418815	0.988579	3.67378e-05
	EMC7	15	rs9744903	1.16779	3.67524e-05
	SLC12A7	5	rs4580814	-1.22262	3.67745e-05
	TMED9	5	rs2913771	-1.14171	3.67964e-05
	NR1D2	3	rs4502534	1.55844	3.68535e-05
	TRAV21	14	rs10137305	-1.55844	3.68535e-05
	FLT3	13	rs2491226	-0.98713	3.71731e-05
	PFN4	2	rs2118500	-0.990786	3.74928e-05
	RP11-326I19.2	4	rs2916449	-0.932956	3.75554e-05
	AC009498.1	2	rs4294983	0.834694	3.75879e-05
	ST13P21	1	rs2336645	1.42957	3.77826e-05
	PYY2	17	rs35652726	0.886224	3.78744e-05
	HEATR3	16	rs796089699	1.02112	3.80081e-05
	DBF4	7	rs6465148	1.27064	3.84858e-05
	RP11-118G23.3	17	rs1302834573	-1.78032	3.86816e-05
	RP11-991C1.2	14	rs74876431	1.78032	3.86816e-05
	LINC01362	1	rs145315600	1.6108	3.87567e-05
	LINC00982	1	rs76635958	1.8688	3.88166e-05
	RP11-156K13.2	8	rs187233563	1.8688	3.88166e-05
	RP11-379K22.3	15	rs190725022	1.8688	3.88166e-05
	AF064858.6	21	rs2836463	-0.986785	3.88607e-05
	RP11-19G24.1	17	rs7223375	1.50679	3.8947e-05
	AC092675.4	2	rs17021869	1.05677	3.90869e-05
	BARD1	2	rs6715570	1.06697	3.91171e-05
	POTEA	8	rs563378663	1.64248	3.93458e-05
	RP11-673F18.1	11	rs982217	-1.64248	3.93459e-05
	AHNAK2	14	rs4983548	1.3447	3.93739e-05
	IGFL4	19	rs313839	1.27187	3.94516e-05
	NOCT	4	rs11737158	1.06667	3.94542e-05
	CTD-3187F8.6	19	rs3745539	0.947738	3.94776e-05
	LIFR-AS1	5	rs16903954	0.947738	3.94776e-05
	RP11-244K5.6	6	rs4243487	0.947738	3.94776e-05
	RP11-472G23.3	6	rs4243487	0.947738	3.94776e-05
	RXFP2	13	rs9537875	0.947738	3.94776e-05
	TPRKB	2	rs78466814	-1.04875	3.95394e-05
	FBXL14	12	rs3794301	0.938993	3.96526e-05
	MAGOHB	12	rs74715174	-1.34409	3.97188e-05
	RP11-544A12.5	9	rs2275131	-1.10349	3.97535e-05
	RP11-1103G16.1	14	rs225885	-1.22484	3.97994e-05
	TPM1	15	rs435964	1.27704	3.9878e-05
	PARP1	1	rs10799313	-1.58211	4.00759e-05
	GNAT3	7	rs74834982	1.87293	4.00812e-05
	RCHY1	4	rs11097230	-1.41376	4.01083e-05
	RP3-395M20.12	1	rs2993496	1.33003	4.04095e-05
	C16orf96	16	rs12446940	1.26907	4.06112e-05
	CDYL2	16	rs12932885	1.522	4.06354e-05
	LIPE	19	rs117832607	-1.522	4.06354e-05
	MDH1	2	rs17028296	1.522	4.06354e-05
	HTR2A	13	rs977003	1.16762	4.07715e-05
	SDHAP1	3	rs2688515	1.15818	4.08542e-05
	SLC2A10	20	rs73622688	0.963825	4.08712e-05
	RP11-196B3.3	18	rs113887204	1.22587	4.09286e-05
	SERTAD1	19	rs892117	-1.08882	4.096e-05
	ARHGAP33	19	rs12977777	1.08681	4.10152e-05
	EIF4B	12	rs4368014	1.07575	4.11714e-05
	SMAD5-AS1	5	rs7720483	-0.88819	4.12295e-05
	SSTR2	17	rs7217720	1.30441	4.12867e-05
	RP11-457M11.7	6	rs1001687	-1.09169	4.14811e-05
	CACNA1D	3	rs2245647	-1.13249	4.1528e-05
	RP11-365N19.2	14	rs12879663	0.954542	4.16146e-05
	GSTTP1	22	rs78387097	1.28545	4.17063e-05
	RP11-100K18.1	18	rs77211755	1.52292	4.17179e-05
	IGFL3	19	rs74827353	1.32747	4.17552e-05
	LINC00930	15	rs9920568	1.41538	4.17721e-05
	EMX2	10	rs181604	1.0065	4.18053e-05
	GGT5	22	rs117023201	1.50906	4.2087e-05
	MORF4L1	15	rs16970495	-1.12058	4.22407e-05
	SCAF8	6	rs6941409	1.12058	4.22407e-05
	CYCSP39	16	rs35635375	0.786688	4.23307e-05
	PTGR1	9	rs7863109	1.32795	4.23316e-05
	CNTN3	3	rs4676971	-0.890197	4.24723e-05
	PCOLCE2	3	rs13067734	1.04211	4.24842e-05
	RP11-410D17.2	16	rs244919	-1.2156	4.25168e-05
	PCDHA10	5	rs2237082	1.26428	4.25983e-05
	UBE2E1	3	rs73035600	-1.30909	4.26383e-05
	FUT4	11	rs11021005	1.30298	4.26516e-05
	RP11-415J8.3	1	rs10798977	1.30298	4.26516e-05
	SOCS1	16	rs8059841	-1.61593	4.2672e-05
	GKN1	2	rs74562609	-1.48551	4.26993e-05
	TRAV16	14	rs4982400	1.13238	4.28879e-05
	AC019178.2	2	rs1547460	1.61148	4.31606e-05
	CRNKL1	20	rs199537	1.074	4.31985e-05
	RP11-174F8.1	4	rs6846082	-1.02311	4.32419e-05
	RP11-161D15.2	4	rs4544693	-1.34328	4.32863e-05
	RP11-307C19.2	15	rs75243727	1.34328	4.32863e-05
	RP11-459E5.1	8	rs4872122	-1.34328	4.32863e-05
	RN7SL617P	6	rs2817790	-0.975816	4.33731e-05
	AC106869.2	2	rs78861155	1.40151	4.34126e-05
	PLEKHA1	10	rs7091160	-1.18574	4.35267e-05
	ACADS	12	rs28397246	-1.04528	4.36335e-05
	C3	19	rs75365495	-1.16988	4.37365e-05
	RP11-109E24.1	4	rs2612472	1.60493	4.37838e-05
	BANF1P2	10	rs10745292	-1.23061	4.38588e-05
	KRT18P36	9	rs2813941	1.02604	4.39199e-05
	LINC00551	13	rs9301143	-1.36598	4.41852e-05
	RP11-661A12.8	8	rs1130985	-1.28729	4.4203e-05
	RIN2	20	rs6081936	-1.30677	4.43131e-05
	RP1-127D3.4	1	rs28661007	1.48879	4.44561e-05
	RP11-239C9.1	7	rs10224902	0.888723	4.45751e-05
	ZNF444	19	rs667974	1.20839	4.46029e-05
	BCAR1	16	rs1381406487	-1.01152	4.46158e-05
	NCAPD2P1	7	rs345396	-1.61345	4.46517e-05
	RP11-23P13.6	15	rs11858115	1.30085	4.47589e-05
	AC114783.1	2	rs13025765	0.868432	4.4885e-05
	LINC01591	8	rs6578041	0.868432	4.4885e-05
	MSTN	2	rs2280234	-1.57349	4.49015e-05
	FNDC11	20	rs6062610	1.25089	4.50701e-05
	RP11-385M4.2	1	rs11119017	1.12315	4.52102e-05
	C11orf21	11	rs2651803	-1.3004	4.52231e-05
	RP11-769O8.3	18	rs9675972	-1.35803	4.52487e-05
	CTC-498J12.3	5	rs3103595	-0.929467	4.54085e-05
	JSRP1	19	rs758473	-1.52388	4.54595e-05
	POLQ	3	rs1733299	1.52388	4.54595e-05
	TCEA1	8	rs4739035	1.52388	4.54595e-05
	KIAA1456	8	rs35048394	1.70852	4.54794e-05
	TBX3	12	rs2551389	-1.38975	4.54871e-05
	LINC00705	10	rs4880634	-0.959689	4.55655e-05
	SMCHD1	18	rs7242455	1.07203	4.55974e-05
	RP11-712B9.5	11	rs78277844	1.45255	4.56611e-05
	RP11-272M24.2	13	rs9319154	-0.929679	4.57001e-05
	CTC-270D5.1	5	rs138479316	1.58169	4.57447e-05
	RP11-274H2.2	3	rs1048722049	1.58169	4.57447e-05
	ERRFI1	1	rs743981	1.13319	4.57778e-05
	FAR1P1	13	rs4326917	0.975411	4.57836e-05
	IFT88	13	rs1211682057	1.69466	4.58904e-05
	ALG9-IT1	11	rs161132	1.00709	4.58966e-05
	CTC-436K13.2	5	rs79021627	1.85826	4.59072e-05
	CTD-2616J11.16	19	rs201905910	1.85826	4.59072e-05
	KRT74	12	rs11170182	1.85826	4.59072e-05
	RP11-463O9.2	16	rs9938060	1.85826	4.59072e-05
	CYP39A1	6	rs10807337	1.05097	4.60583e-05
	TIMM17A	1	rs1568810	-1.08254	4.60685e-05
	KRT40	17	rs2049546	1.45101	4.61208e-05
	RP11-416N4.1	20	rs75306540	1.45101	4.61208e-05
	SPINK9	5	rs111839698	-1.45101	4.61208e-05
	RP11-486G15.1	1	rs2389789	-1.50803	4.61256e-05
	ACSM6	10	rs117911832	1.50344	4.61708e-05
	KLK11	19	rs117089589	1.50344	4.61708e-05
	LINC02052	3	rs11919188	1.50344	4.61708e-05
	RP11-225B17.2	7	rs17170380	1.50344	4.61708e-05
	RP5-1024C24.1	11	rs11030812	1.50344	4.61708e-05
	FOXA3	19	rs35247304	-1.00044	4.62002e-05
	AP004782.1	11	rs4491241	0.926463	4.62205e-05
	ADARB2	10	rs12570664	1.13263	4.62412e-05
	UCHL3	13	rs1560540	-1.02396	4.62748e-05
	VDR	12	rs56413025	1.31568	4.63692e-05
	OLFM1	9	rs512792	1.17413	4.63979e-05
	LINC01983	3	rs2720956	0.803401	4.65438e-05
	KMT5B	11	rs1551310	-1.13232	4.66177e-05
	RP11-632K20.6	15	rs16960230	1.44358	4.66189e-05
	CTC-524C5.5	17	rs78029523	-1.42083	4.67621e-05
	CTD-2290C23.2	5	rs78493379	1.62269	4.68848e-05
	TEKT3	17	rs230938	1.15027	4.71128e-05
	RP11-585P4.5	12	rs1094609	1.28447	4.7125e-05
	PRDM8	4	rs74394502	-1.32819	4.71311e-05
	YBX3	12	rs550234	1.30458	4.71863e-05
	KCCAT198	12	rs12582471	1.36687	4.72972e-05
	B3GNT8	19	rs7260538	-1.04232	4.74143e-05
	PYROXD1	12	rs7970945	1.04232	4.74143e-05
	RP11-426J5.1	18	rs4578732	-0.905563	4.74351e-05
	AD000684.2	19	rs73926738	-1.28403	4.7605e-05
	PSTK	10	rs11248280	1.08392	4.78232e-05
	POMT2	14	rs4903467	-1.38168	4.78669e-05
	FGL2	7	rs2075761	0.987332	4.78739e-05
	RP11-11N5.1	4	rs11132417	0.984743	4.80166e-05
	AP000354.2	22	rs5760713	-0.979585	4.80386e-05
	ANKRD19P	9	rs4077176	1.13101	4.82051e-05
	RP11-20O24.4	1	rs12745189	-1.13101	4.82051e-05
	RP11-103J17.1	4	rs28495404	1.01952	4.83691e-05
	C8orf87	8	rs77657768	1.55723	4.84056e-05
	TMEFF2	2	rs1517851	1.55723	4.84056e-05
	C16orf89	16	rs9674241	-1.18376	4.84238e-05
	LINC00675	17	rs3760504	1.42879	4.86208e-05
	NLRP4	19	rs59805819	1.42879	4.86208e-05
	RP11-462D18.2	20	rs7265446	1.035	4.87487e-05
	Z83851.4	22	rs76392259	1.13768	4.91591e-05
	BSDC1	1	rs1474182	-1.32116	4.91922e-05
	IRF6	1	rs1890844	1.32116	4.91922e-05
	REN	1	rs3014607	-0.835658	4.943e-05
	RPL18P13	16	rs16944228	1.08264	4.94821e-05
	AC104984.4	17	rs11869198	-1.4659	4.95465e-05
	LINC02122	5	rs143909392	1.85945	4.95644e-05
	AC006160.5	4	rs12649934	-1.21424	4.95873e-05
	KRT18P8	18	rs74452591	1.03983	4.95902e-05
	LINC01491	15	rs599398	1.03983	4.95902e-05
	FKBP8	19	rs7259353	-1.29626	4.96151e-05
	UFL1-AS1	6	rs118106616	1.38537	4.96239e-05
	TMEM88	17	rs11078734	1.02149	4.9627e-05
	AC124861.1	2	rs78035765	1.28019	4.96663e-05
	CROCCP5	1	rs429707	-1.28019	4.96663e-05
	CTB-158E9.1	5	rs1037892	-1.28019	4.96663e-05
	CTD-2530H12.4	11	rs4627109	1.28019	4.96663e-05
	FER1L6-AS1	8	rs13257822	-1.28019	4.96663e-05
	GOLGA6C	15	rs56853800	1.28019	4.96663e-05
	RP11-109E10.1	11	rs12577081	1.28019	4.96663e-05
	RP11-17A4.3	8	rs1212667816	1.28019	4.96663e-05
	RP11-254F19.4	16	rs9930657	1.28019	4.96663e-05
	RP11-340E6.1	3	rs78837912	1.28019	4.96663e-05
	RP11-733D4.1	10	rs10899932	1.28019	4.96663e-05
	RP11-756P10.2	4	rs1419942980	-1.28019	4.96663e-05
	RP11-80K6.2	20	rs13042369	1.28019	4.96663e-05
	SNTN	3	rs74453625	1.28019	4.96663e-05
	TRBV8-2	7	rs146919702	1.28019	4.96663e-05
	TTLL8	22	rs75803666	1.28019	4.96663e-05
	FENDRR	16	rs419722	0.781241	4.9707e-05
	MYZAP	15	rs2899605	0.897794	4.97719e-05
	PQLC2	1	rs1567102	1.28194	4.98955e-05
	RPL21P92	10	rs10998399	1.12811	5.00133e-05
	RNPS1P1	4	rs4345174	0.983718	5.00606e-05
	LINC01869	19	rs10853845	-1.08343	5.01847e-05
	ARHGAP8	22	rs5766251	-0.948375	5.03028e-05
	AC010745.4	2	rs807624	-0.898824	5.04017e-05
	GACAT3	2	rs807624	-0.898824	5.04017e-05
	LINC01436	21	rs11088319	-0.898824	5.04017e-05
	RP11-483E23.2	15	rs117624692	0.898824	5.04017e-05
	RP11-578F21.4	15	rs117624692	0.898824	5.04017e-05
	ISPD-AS1	7	rs73058282	-1.17479	5.04479e-05
	MYLK-AS1	3	rs11719594	-1.60662	5.05112e-05
	FAXC	6	rs12173832	0.967937	5.06481e-05
	AC004906.3	7	rs11770104	1.22729	5.0659e-05
	SYT12	11	rs9787780	0.893613	5.066e-05
	RP11-556H2.3	16	rs1266394951	1.18289	5.06819e-05
	DHX37	12	rs11057806	-1.08538	5.07209e-05
	ACY3	11	rs2447596	-1.41049	5.0888e-05
	RP11-907D1.1	14	rs77127760	0.994718	5.09872e-05
	AC139100.4	18	rs12966163	-1.3524	5.0996e-05
	RP11-428O18.6	13	rs2387100	-0.973926	5.1006e-05
	CTD-2553L13.5	19	rs983948673	0.898976	5.10127e-05
	CFAP46	10	rs4880425	-0.912082	5.13066e-05
	SAMD13	1	rs921853925	1.00418	5.13942e-05
	AC115115.4	2	rs12711738	1.08969	5.15423e-05
	FAR1-IT1	11	rs877822	-1.03928	5.15854e-05
	LINC01585	15	rs75318563	1.68559	5.15877e-05
	NLRP14	11	rs2288281	1.68559	5.15877e-05
	OR6Y1	1	rs77499167	1.68559	5.15877e-05
	RP11-135D11.2	10	rs117632830	1.68559	5.15877e-05
	RP11-281O15.2	5	rs17079514	1.68559	5.15877e-05
	RP11-420L9.4	6	rs76693427	1.68559	5.15877e-05
	RP11-561N12.5	7	rs181205057	1.68559	5.15877e-05
	RP13-122B23.8	9	rs80323354	1.68559	5.15877e-05
	CDH4	20	rs6061722	0.926639	5.17543e-05
	ATP11A	13	rs1888297	-1.11273	5.18407e-05
	RP11-138I18.1	10	rs11257888	0.946351	5.1851e-05
	RP11-419L20.2	8	rs2926236	-0.941121	5.18937e-05
	RP11-753A21.1	15	rs74946176	1.04695	5.21827e-05
	CCND2-AS1	12	rs34355641	1.14621	5.21854e-05
	RN7SL778P	11	rs704624	-1.10715	5.22225e-05
	RPSAP6	10	rs7094073	1.24429	5.25364e-05
	PRDX1	1	rs7512966	-0.953121	5.26096e-05
	COPB1	11	rs11023238	-1.12752	5.269e-05
	ERICH1	8	rs4415346	-0.952167	5.26949e-05
	RP11-298J20.3	10	rs3014887	1.25749	5.29767e-05
	RPL35P1	1	rs1933232	1.1776	5.31463e-05
	PLEKHG4	16	rs8053644	1.04338	5.32097e-05
	GS1-124K5.4	7	rs6966953	1.29913	5.32318e-05
	PPM1H	12	rs11610580	1.42201	5.3363e-05
	AF064860.5	21	rs1079601	-0.761286	5.34684e-05
	IFI27	14	rs973656530	1.37632	5.35322e-05
	NR1H4	12	rs10860626	-0.823741	5.35914e-05
	SPP2	2	rs7561154	0.823741	5.35914e-05
	RPL36AP15	2	rs146107186	1.56909	5.35979e-05
	RP11-439E19.10	1	rs3124089	-1.01242	5.36026e-05
	AC093495.4	3	rs7641735	1.29877	5.36516e-05
	AC010127.3	2	rs1991775	-1.0738	5.36521e-05
	CXCL6	4	rs1381014	-0.847505	5.37306e-05
	NRADDP	3	rs13074973	1.1996	5.37308e-05
	RP11-407G23.5	16	rs73548850	1.15657	5.37792e-05
	LINC00652	20	rs59084154	1.09248	5.38599e-05
	RP5-935K16.2	2	rs6733839	1.09248	5.38599e-05
	TKT	3	rs3774604	1.60292	5.39603e-05
	LINC02028	3	rs57966913	1.41339	5.43865e-05
	RP11-776B3.1	18	rs11664654	1.41339	5.43865e-05
	RP11-11N7.4	1	rs6683131	-1.57666	5.44104e-05
	RP11-345K9.2	9	rs2274611	1.12225	5.45234e-05
	ELP6	3	rs2385858	-1.03722	5.45834e-05
	C12orf74	12	rs188847584	1.58141	5.46994e-05
	COL13A1	10	rs7910069	1.58141	5.46994e-05
	RP11-1E11.1	9	rs76784850	1.58141	5.46994e-05
	SLCO2A1	3	rs147343274	1.58141	5.46994e-05
	CLCA1	1	rs1334138	-0.800415	5.49808e-05
	GABRB3	15	rs9330237	0.988199	5.49819e-05
	AC090804.1	11	rs7103109	-1.0771	5.50151e-05
	NT5DC4	2	rs11123135	-1.09828	5.50455e-05
	POSTN	13	rs78438168	1.01771	5.51741e-05
	ZNF581	19	rs12461056	-1.4768	5.5205e-05
	KDM5A	12	rs495655	1.2773	5.53408e-05
	DDX6P1	6	rs3094575	-0.987811	5.55967e-05
	ATP8A2P3	13	rs1924776	-1.61475	5.5764e-05
	CCNYL2	10	rs143675427	1.61475	5.5764e-05
	CLDN25	11	rs77602080	1.61475	5.5764e-05
	CMTM5	14	rs61383966	1.61475	5.5764e-05
	IGLV3-1	22	rs715516	1.61475	5.5764e-05
	LINC01050	13	rs17063286	1.61475	5.5764e-05
	LINC01441	20	rs386815356	-1.61475	5.5764e-05
	LINC01653	1	rs72743357	1.61475	5.5764e-05
	LINC01887	18	rs3809998	1.61475	5.5764e-05
	LINC02067	3	rs73026039	1.61475	5.5764e-05
	LINC02112	5	rs56059130	1.61475	5.5764e-05
	NLRP8	19	rs181501166	1.61475	5.5764e-05
	OR51L1	11	rs76494071	1.61475	5.5764e-05
	RP11-387H17.6	17	rs7213286	1.61475	5.5764e-05
	RP11-438B23.2	9	rs1340489715	1.61475	5.5764e-05
	RP11-486M23.2	8	rs76487326	1.61475	5.5764e-05
	RP11-572P18.2	10	rs17098959	1.61475	5.5764e-05
	RP11-70C1.3	3	rs808097	-1.61475	5.5764e-05
	RP11-93H12.4	10	rs76366462	1.61475	5.5764e-05
	SLC6A18	5	rs77793649	1.61475	5.5764e-05
	SULT6B1	2	rs140210120	1.61475	5.5764e-05
	CCNHP1	4	rs1516537	-0.807344	5.58266e-05
	RP11-285J16.1	3	rs58286922	1.42823	5.58901e-05
	RP11-303E16.3	16	rs11862501	1.62016	5.60788e-05
	SLX1B	16	rs1447789895	-1.62016	5.60788e-05
	LINC01996	17	rs3851	0.718874	5.61677e-05
	RP11-46I8.4	17	rs3851	0.718874	5.61677e-05
	SALRNA2	15	rs1896446	-0.718874	5.61677e-05
	DEPDC7	11	rs11826269	-1.25421	5.62488e-05
	NCAPD2	12	rs7133310	-1.35152	5.63112e-05
	OCA2	15	rs9330237	0.87042	5.64012e-05
	RP11-47J17.1	11	rs7934154	-0.87042	5.64012e-05
	RPP25L	9	rs10972275	0.981626	5.65125e-05
	IL17RC	3	rs540392	-1.27616	5.67561e-05
	AP000936.4	11	rs74948313	1.65136	5.69427e-05
	CTC-505O3.3	5	rs75125847	1.65136	5.69427e-05
	LSM14A	19	rs12977777	-1.0744	5.7201e-05
	AP000619.6	11	rs10791548	1.188	5.72498e-05
	ANKLE2	12	rs12827428	-1.17437	5.74425e-05
	RP11-6E9.5	4	rs4145964	1.02504	5.74895e-05
	POLR2K	8	rs57423465	-1.20406	5.75058e-05
	NAA38	17	rs9897195	1.07692	5.75463e-05
	RP11-481E4.2	16	rs16955751	0.950187	5.75807e-05
	RP11-677O4.2	18	rs34853451	0.950187	5.75807e-05
	RP11-270M14.5	14	rs11620646	-1.20543	5.77073e-05
	RP11-45A17.4	10	rs1573197	-1.14444	5.77177e-05
	RP13-650J16.1	17	rs4789780	0.834389	5.77677e-05
	RP11-395B7.4	7	rs1543883	-1.02924	5.79444e-05
	CELA1	12	rs11170043	0.8927	5.80458e-05
	ZC3H4	19	rs12985868	1.0765	5.81825e-05
	INMT	7	rs2240822	1.3986	5.82954e-05
	RP11-791G16.5	4	rs117772685	-1.54665	5.83381e-05
	RP11-74C1.2	1	rs4147451	1.27503	5.84999e-05
	B3GNT6	11	rs10899245	1.32908	5.85214e-05
	AC010096.1	2	rs851069	1.54348	5.8581e-05
	ANHX	12	rs372220543	1.54348	5.8581e-05
	ANXA13	8	rs76587640	1.54348	5.8581e-05
	ASNSP6	18	rs3809998	1.54348	5.8581e-05
	C15orf59-AS1	15	rs116859986	1.54348	5.8581e-05
	CEACAM18	19	rs2569469	-1.54348	5.8581e-05
	GPHB5	14	rs199849319	1.54348	5.8581e-05
	HS3ST4	16	rs78653138	1.54348	5.8581e-05
	LINC01020	5	rs147792507	1.54348	5.8581e-05
	LINC01830	2	rs7606854	1.54348	5.8581e-05
	LINC01864	19	rs302835	-1.54348	5.8581e-05
	MOGAT1	2	rs1895574	1.54348	5.8581e-05
	NEK4P1	21	rs6517738	1.54348	5.8581e-05
	NLRP9P1	12	rs79581805	1.54348	5.8581e-05
	RP1-122P22.4	20	rs66504142	1.54348	5.8581e-05
	RP1-58B11.1	1	rs12143743	1.54348	5.8581e-05
	RP11-150O12.5	8	rs117265914	1.54348	5.8581e-05
	RP11-151E14.1	20	rs6027395	-1.54348	5.8581e-05
	RP11-482E14.1	10	rs117600742	1.54348	5.8581e-05
	RP11-597D13.2	4	rs13134917	-1.54348	5.8581e-05
	RSPO1	1	rs1411931	-1.54348	5.8581e-05
	ZFHX4-AS1	8	rs60512302	1.54348	5.8581e-05
	CTD-2286N8.1	18	rs1430428392	1.13681	5.87448e-05
	ADCYAP1R1	7	rs2240966	1.2885	5.88504e-05
	CTC-429L19.3	19	rs55929503	1.02811	5.88652e-05
	CLN8	8	rs10097786	1.29445	5.89421e-05
	OPCML-IT1	11	rs1541878	0.991455	5.9016e-05
	AHNAK	11	rs11231299	-1.12299	5.90388e-05
	RP11-267J23.4	12	rs2855758	1.01526	5.9065e-05
	RN7SL403P	6	rs3025035	0.915886	5.92673e-05
	RPS4XP3	20	rs12480150	-1.20663	5.92807e-05
	FXYD5	19	rs12610301	1.56076	5.93724e-05
	COQ2	4	rs10516704	1.20647	5.95004e-05
	LINC02158	3	rs11718659	-1.07288	5.95169e-05
	CYP2J2	1	rs1187191028	0.868059	5.98866e-05
	MOB3A	19	rs11084881	-1.37084	5.99103e-05
	LINC02140	16	rs2388807	-1.16138	6.027e-05
	DHRS4	14	rs11627152	-1.01446	6.03732e-05
	AC109826.1	2	rs6732579	-1.5321	6.0506e-05
	EVI5L	19	rs4807115	1.5321	6.0506e-05
	ZNF26	12	rs7485056	-1.5321	6.0506e-05
	IL17B	5	rs245081	1.18942	6.05885e-05
	NLRP5	19	rs604364	-0.888371	6.12309e-05
	LA16c-385E7.1	16	rs72779206	1.07926	6.12918e-05
	NUDT5	10	rs2768446	1.07229	6.13409e-05
	IFITM5	11	rs12793222	-1.5728	6.13967e-05
	LINC01730	20	rs113426393	1.5728	6.13967e-05
	LL22NC03-80A10.6	22	rs2073459	1.5728	6.13967e-05
	WASH2P	2	rs1430112	-1.5728	6.13967e-05
	MYO5B	18	rs11082847	-0.903025	6.15564e-05
	ABHD17AP3	1	rs2601650	-0.977417	6.16655e-05
	RRBP1	20	rs2149254	-0.932086	6.17477e-05
	OR2J1	6	rs77293388	0.961226	6.17697e-05
	RP11-424E7.3	9	rs7390244	0.961226	6.17697e-05
	RP11-424E7.6	9	rs7390244	0.961226	6.17697e-05
	LINC01587	4	rs6847229	1.2862	6.17935e-05
	TMPRSS11BNL	4	rs72638334	1.2862	6.17935e-05
	TFAP4	16	rs79848897	1.3236	6.18712e-05
	RN7SL151P	9	rs10964665	1.18281	6.19459e-05
	FNDC10	1	rs12066716	-1.25048	6.21061e-05
	CRYGN	7	rs117009673	1.77171	6.21761e-05
	CTC-359M8.1	5	rs76338221	1.77171	6.21761e-05
	RP5-858B6.3	1	rs12408802	1.45415	6.22149e-05
	RHOQP1	14	rs112234550	-1.65501	6.22257e-05
	RP11-305L7.1	9	rs2780709	0.821566	6.23022e-05
	LINC01771	1	rs58820961	-1.07363	6.23215e-05
	MFAP3	5	rs17114541	0.931768	6.23339e-05
	ARHGEF15	17	rs12453030	-0.993293	6.23944e-05
	RN7SL330P	12	rs61927209	0.821411	6.24019e-05
	CMC2	16	rs11150365	1.53028	6.2533e-05
	MROH1	8	rs28561922	-1.53028	6.2533e-05
	CCDC112	5	rs10042799	-1.06009	6.27392e-05
	RN7SL604P	2	rs1912118	-1.02194	6.27443e-05
	CYCSP10	3	rs1000772	1.15483	6.28049e-05
	FOXD4	9	rs4742064	1.37404	6.28833e-05
	TCFL5	20	rs755740	-1.54014	6.28859e-05
	ZNF649-AS1	19	rs35764467	-1.16943	6.32827e-05
	C17orf98	17	rs11659022	0.866302	6.35403e-05
	AKR1C5P	10	rs12414135	1.15678	6.36586e-05
	ZNF579	19	rs12462776	-1.17003	6.36992e-05
	GAPDHP41	6	rs4472342	1.39314	6.37516e-05
	KLHL6	3	rs28404588	-1.29071	6.38849e-05
	RP11-77K12.9	16	rs8056797	1.51847	6.39031e-05
	SRRD	22	rs136494	1.16989	6.39101e-05
	AP003774.1	11	rs72918432	-1.58946	6.39446e-05
	RP11-408A13.4	9	rs10961715	-1.58946	6.39446e-05
	SCARNA7	3	rs57832158	-1.58946	6.39446e-05
	TNFRSF10A	8	rs4871854	0.936345	6.39514e-05
	RP5-940J5.8	12	rs11832599	1.63142	6.39614e-05
	RP3-394A18.1	22	rs713992	-1.19944	6.40142e-05
	PLEKHS1	10	rs10787482	-1.4867	6.40672e-05
	RPL9P32	19	rs73526414	1.11648	6.42386e-05
	MROH3P	1	rs1568810	1.00899	6.42928e-05
	MEX3C	18	rs671545	1.13312	6.43132e-05
	AC006445.7	4	rs10012159	-0.987712	6.43701e-05
	CYP2R1	11	rs78196598	1.01911	6.43897e-05
	GNG12-AS1	1	rs2052960	1.17279	6.45287e-05
	AE000660.4	14	rs74627383	1.20122	6.45569e-05
	AC005392.13	19	rs149951992	1.84885	6.462e-05
	RP11-323P17.2	10	rs11199241	1.84885	6.462e-05
	RP11-887P2.5	12	rs2292008	-1.28999	6.48766e-05
	RP5-837M10.4	1	rs4908008	-1.28998	6.48882e-05
	TNR	1	rs1974142	-1.03835	6.489e-05
	SVBP	1	rs12563071	1.28396	6.49173e-05
	POU5F1P3	12	rs741361	-1.02441	6.50661e-05
	RP11-244F12.1	15	rs59334875	-1.48438	6.51467e-05
	TAS2R31	12	rs2855758	-0.99789	6.53886e-05
	PPT2	6	rs572730	1.6734	6.56377e-05
	CR1	1	rs76141154	-1.49672	6.56585e-05
	FAM50B	6	rs11755676	-1.49672	6.56585e-05
	GTF2F1	19	rs456286	-0.976277	6.57979e-05
	ZNF471	19	rs11670890	-0.997771	6.58196e-05
	ZFYVE28	4	rs35792778	-1.26451	6.63023e-05
	ERO1A	14	rs10139750	-1.4961	6.64121e-05
	RP4-736L20.3	1	rs205490	1.19776	6.64233e-05
	RP11-36D19.9	10	rs1985631	0.942957	6.65111e-05
	RP11-192H23.8	17	rs7220474	-1.14391	6.67138e-05
	MARCH1	4	rs62326082	1.25156	6.68333e-05
	TEX33	22	rs4821582	-0.901024	6.69193e-05
	ATP5F1P1	13	rs73184328	1.02967	6.69234e-05
	BANP	16	rs1227166216	1.06882	6.70846e-05
	NIPSNAP1	22	rs1466919892	1.07096	6.71265e-05
	SOAT2	12	rs3817536	-1.00789	6.72372e-05
	SIX5	19	rs11668718	1.0129	6.72388e-05
	RN7SL650P	14	rs1952525	1.24614	6.73046e-05
	CYP4V2	4	rs4862664	1.75939	6.75183e-05
	OR8F1P	11	rs12574109	1.61731	6.76213e-05
	RP11-365H22.2	4	rs4299657	1.61731	6.76213e-05
	CFAP52	17	rs3760504	1.41189	6.79411e-05
	RP11-711M9.2	2	rs670083	1.11268	6.80181e-05
	RP5-1011O1.3	1	rs34737391	-0.924239	6.80586e-05
	RNASE9	14	rs17308401	0.819814	6.82494e-05
	RP11-90E9.1	12	rs1005422	-1.30107	6.82829e-05
	LA16c-OS12.2	16	rs12923613	1.03908	6.83048e-05
	TRAV8-3	14	rs3811234	-1.29764	6.84591e-05
	RP11-302F12.2	4	rs6832267	-1.156	6.85054e-05
	CDC42-IT1	1	rs34160855	-1.3056	6.85934e-05
	CTC-523E23.3	19	rs73044071	1.01725	6.87508e-05
	RP11-484O2.1	4	rs34972762	1.57874	6.89198e-05
	CLIC5	6	rs9472632	-1.06776	6.89281e-05
	LLNLR-304A6.1	19	rs1053151	0.855863	6.89296e-05
	GUSBP6	7	rs55684337	1.43985	6.91132e-05
	LINC01080	13	rs9545319	-1.0217	6.91767e-05
	NTSR2	2	rs12478976	-1.0217	6.91767e-05
	RP11-545M8.4	13	rs3892442	1.0217	6.91767e-05
	CCL15	17	rs73293375	1.3107	6.92049e-05
	SPIRE2	16	rs3114857	-1.14219	6.9499e-05
	COL28A1	7	rs16871375	1.12675	6.9544e-05
	RP11-465N4.5	1	rs7542125	1.29689	6.95491e-05
	PICALM	11	rs17817153	1.38658	6.97792e-05
	S100A9	1	rs2339385	1.06436	6.98317e-05
	RPL7P8	1	rs1413886	1.19348	7.01063e-05
	ZNF614	19	rs2075687	1.24792	7.01274e-05
	SERPINE3	13	rs9562993	1.43715	7.01298e-05
	TRIM10	6	rs41270640	1.53651	7.04683e-05
	RMDN2-AS1	2	rs75079490	1.5263	7.05551e-05
	RP11-391A7.1	2	rs13009169	1.5263	7.05551e-05
	TAGLN3	3	rs16860128	1.5263	7.05551e-05
	FXYD3	19	rs1283082133	1.57197	7.06397e-05
	FUT10	8	rs2676388	-1.14138	7.08567e-05
	RPL12P4	20	rs73278364	1.14138	7.08567e-05
	NRBF2P5	10	rs3793727	1.11247	7.0878e-05
	RP1-140K8.5	6	rs631560	-1.12382	7.09888e-05
	CHID1	11	rs72850137	1.26584	7.10474e-05
	HOGA1	10	rs2784920	-0.8098	7.10651e-05
	LINC01029	18	rs77211755	1.27508	7.11441e-05
	RP11-40C11.2	10	rs118063054	1.27508	7.11441e-05
	RP11-78C3.1	5	rs3822719	1.27508	7.11441e-05
	RP5-827E24.1	20	rs35964059	1.27508	7.11441e-05
	SALL3	18	rs77211755	1.27508	7.11441e-05
	SUSD5	3	rs1440388	1.14955	7.12023e-05
	BTBD16	10	rs909459	1.03479	7.1212e-05
	LINC01225	1	rs4949455	1.03479	7.1212e-05
	CTD-2530H12.5	11	rs2447947	1.04074	7.12372e-05
	CSNK1G2P1	9	rs7875452	0.968805	7.12736e-05
	TP53INP1	8	rs28792179	1.10257	7.13471e-05
	SHC2	19	rs3752159	-1.09366	7.14045e-05
	COG5	7	rs62482495	1.628	7.14513e-05
	CTC-448F2.6	19	rs16963956	1.628	7.14513e-05
	PPEF2	4	rs1349630	1.628	7.14513e-05
	RP1-102E24.9	12	rs59995733	1.628	7.14513e-05
	RYBP	3	rs77673554	1.628	7.14513e-05
	ACOX3	4	rs7679804	1.628	7.14514e-05
	ATRN	20	rs6139385	-1.628	7.14514e-05
	HEATR1	1	rs34815086	-1.628	7.14514e-05
	MTIF3	13	rs7336290	-1.628	7.14514e-05
	NR3C1	5	rs72652810	-1.628	7.14514e-05
	RP11-407P2.1	12	rs7316614	1.628	7.14514e-05
	RP11-485M7.2	5	rs700715	1.628	7.14514e-05
	RP11-73M18.11	14	rs1238392282	-1.29878	7.16248e-05
	GRPEL2-AS1	5	rs476741	1.33981	7.16368e-05
	C1orf167	1	rs1454197916	1.07685	7.16879e-05
	RP5-958B11.1	7	rs851713	-1.12043	7.18893e-05
	NIT2	3	rs12494604	1.26527	7.19197e-05
	RGS20	8	rs4739035	-1.49917	7.20149e-05
	ANKRD61	7	rs78328362	-1.27907	7.20414e-05
	ASB3	2	rs72800779	-1.58629	7.20544e-05
	FAM124A	13	rs9562993	1.3884	7.20825e-05
	UHRF1	19	rs59418886	-0.926811	7.21385e-05
	RP4-564F22.7	20	rs1007913	1.3424	7.22007e-05
	MRPS31P5	13	rs74686399	-1.26044	7.23879e-05
	SMPD4P1	22	rs6003459	1.76185	7.24335e-05
	GRIP1	12	rs1874338	-1.11452	7.27057e-05
	PLA2G4C	19	rs7250148	1.49854	7.28349e-05
	MS4A6A	11	rs118146304	1.64504	7.33974e-05
	NME7	1	rs485187	1.03131	7.34677e-05
	KLRA1P	12	rs2273987	1.73637	7.3548e-05
	RBBP4P5	14	rs7144549	-1.43492	7.35557e-05
	KNG1	3	rs4686846	1.3087	7.38099e-05
	NID1	1	rs2753436	1.26401	7.38693e-05
	AP001046.6	21	rs76706752	1.70677	7.40188e-05
	C1orf87	1	rs1398825763	1.70677	7.40188e-05
	C6orf141	6	rs9463470	1.70677	7.40188e-05
	LINC00710	10	rs79662299	1.70677	7.40188e-05
	LINC00839	10	rs143675427	1.70677	7.40188e-05
	LINC01613	9	rs12552037	-1.70677	7.40188e-05
	LINC01748	1	rs1398825763	1.70677	7.40188e-05
	LINC01788	1	rs79350583	1.70677	7.40188e-05
	LINC01910	18	rs4891909	-1.70677	7.40188e-05
	LINC02213	5	rs32136	1.70677	7.40188e-05
	NDUFB4P10	20	rs6017342	-1.70677	7.40188e-05
	PLA2G4F	15	rs1704382	-1.70677	7.40188e-05
	RP11-368P15.1	14	rs12889986	-1.70677	7.40188e-05
	RP11-485M7.3	5	rs148237010	1.70677	7.40188e-05
	RP11-487A2.1	13	rs148771284	1.70677	7.40188e-05
	RPL37P1	20	rs146926659	1.70677	7.40188e-05
	RPS6KA2-AS1	6	rs60845961	1.70677	7.40188e-05
	SLC6A19	5	rs137993363	1.70677	7.40188e-05
	SUCNR1	3	rs116379751	1.70677	7.40188e-05
	VIT	2	rs140210120	1.70677	7.40188e-05
	RP11-59D5__B.2	6	rs1415535	1.26631	7.42082e-05
	CTC-203F4.2	5	rs7711696	-0.983793	7.42526e-05
	AC106900.6	2	rs57544969	1.26375	7.42781e-05
	RP11-754B17.1	11	rs3802984	-1.26375	7.42781e-05
	RP11-65N13.6	9	rs7031479	-1.25922	7.42949e-05
	CCDC26	8	rs2045092	1.25754	7.4317e-05
	CYP2G2P	19	rs34855348	1.25754	7.4317e-05
	OR51G2	11	rs7933860	1.25754	7.4317e-05
	CTD-3022L24.1	17	rs8071611	-1.07941	7.43643e-05
	MPC2	1	rs485187	1.0308	7.44505e-05
	SDAD1P1	8	rs2704070	1.16333	7.44924e-05
	TMEM179B	11	rs11231299	1.1134	7.47089e-05
	BRK1	3	rs4684746	1.5841	7.47858e-05
	NOS3	7	rs4726105	1.26331	7.49884e-05
	GYS2	12	rs10841672	-1.28305	7.51213e-05
	RP11-404J23.1	4	rs10009367	-1.03231	7.52049e-05
	STMN3	20	rs4809336	1.49658	7.54474e-05
	ITGA3	17	rs847686	-1.10979	7.564e-05
	MRPS11	15	rs62025603	1.01309	7.5653e-05
	ZACN	17	rs9912009	1.31141	7.57758e-05
	RPL9P2	17	rs11078262	1.44769	7.57922e-05
	FAM89A	1	rs3790960	-0.969528	7.58925e-05
	FECH	18	rs1217560	-1.30053	7.62085e-05
	GCNT1	9	rs605523	1.30053	7.62085e-05
	NTRK2	9	rs1272566	1.30053	7.62085e-05
	CTD-2587H24.5	19	rs59805819	1.40588	7.62473e-05
	FRMD1	6	rs71573415	1.40588	7.62473e-05
	RPSAP25	2	rs62183398	1.1419	7.62507e-05
	RP11-2N1.2	18	rs72958397	0.835918	7.6339e-05
	RP11-344A5.1	10	rs10822834	0.835918	7.6339e-05
	SSBP3	1	rs8179495	-1.06313	7.64001e-05
	LINC00908	18	rs12957155	1.4766	7.6403e-05
	LINC01520	10	rs386746063	-1.4766	7.6403e-05
	RP11-171I2.3	2	rs35163172	1.4766	7.6403e-05
	SLN	11	rs116652316	1.4766	7.6403e-05
	GAD1	2	rs12992921	-1.36422	7.64478e-05
	TEPP	16	rs563073612	1.75056	7.6502e-05
	LLNLR-276H7.1	19	rs4806292	1.01445	7.66562e-05
	SPDEF	6	rs6457738	-0.934045	7.67473e-05
	RPL5P33	17	rs1989983	1.60972	7.67961e-05
	IGFL1P1	19	rs11668718	0.835101	7.68684e-05
	RP11-158H5.2	18	rs17563223	0.999267	7.68885e-05
	ZNF197	3	rs1541786	-1.06554	7.70022e-05
	AC097724.3	2	rs13027427	1.01288	7.72113e-05
	PLA2G2C	1	rs2296226	1.1174	7.73514e-05
	EN2	7	rs1181917	-1.12189	7.73823e-05
	ADNP	20	rs6020192	-1.66327	7.73828e-05
	DBIL5P2	2	rs12614194	0.780735	7.75312e-05
	KLHL30-AS1	2	rs2262615	-0.977303	7.7598e-05
	TRIM6	11	rs12420732	1.20419	7.76955e-05
	CTB-174D11.1	5	rs903851	-1.06014	7.77132e-05
	SEZ6L	22	rs6005253	1.06014	7.77132e-05
	TBC1D26	17	rs62058703	1.14827	7.77906e-05
	AC083843.4	8	rs4424215	1.18331	7.78397e-05
	CTSE	1	rs3753849	1.41728	7.78465e-05
	RP11-662B19.1	8	rs2100365	-1.03112	7.84695e-05
	AC100830.5	15	rs11071841	1.43144	7.85029e-05
	H2AFX	11	rs661621	-1.49429	7.85955e-05
	RAPGEF1	9	rs10120173	-1.39439	7.86933e-05
	AMN1	12	rs1620195	-0.888482	7.87203e-05
	HOMEZ	14	rs1450391829	1.56711	7.87474e-05
	AC002543.2	7	rs6965181	0.993332	7.8764e-05
	THBS1	15	rs7168755	-1.01954	7.87739e-05
	CTD-3195I5.4	17	rs8070464	1.50745	7.88368e-05
	LGI4	19	rs8100640	1.03243	7.90545e-05
	TESK1	9	rs2297648	-1.5766	7.91227e-05
	LINC01293	2	rs1982789	-0.97715	7.92106e-05
	RP11-383C5.3	10	rs7898406	0.85918	7.92536e-05
	G0S2	1	rs7546070	-1.0314	7.92616e-05
	TAS2R46	12	rs11054443	1.1052	7.93099e-05
	AC096574.5	2	rs72620819	1.53347	7.94672e-05
	LINC01478	18	rs654890	1.53347	7.94672e-05
	LRRC37A12P	1	rs74377051	1.53347	7.94672e-05
	MED6P1	10	rs6421389	-1.53347	7.94672e-05
	OR56A1	11	rs2288281	1.53347	7.94672e-05
	RP11-323I15.5	15	rs62006255	1.53347	7.94672e-05
	RP5-1097F14.3	1	rs57667108	1.53347	7.94672e-05
	RP11-92K15.3	8	rs79933021	1.09579	7.95667e-05
	ZBED3-AS1	5	rs889189	1.06394	7.97014e-05
	CCNA1	13	rs7982568	1.6013	7.97028e-05
	FAM230B	22	rs6003459	1.6013	7.97028e-05
	LINC01152	17	rs117807429	1.6013	7.97028e-05
	RP1-66H9.1	6	rs77673009	1.6013	7.97028e-05
	RP11-174G17.3	1	rs12048640	1.6013	7.97028e-05
	RP11-357P18.3	1	rs141464809	1.6013	7.97028e-05
	RP11-375I20.6	3	rs116934016	1.6013	7.97028e-05
	RP11-380P13.1	4	rs139370137	1.6013	7.97028e-05
	RP11-6J21.2	1	rs141464809	1.6013	7.97028e-05
	RP11-775B15.3	8	rs77169481	1.6013	7.97028e-05
	SIGLEC20P	19	rs736768	1.6013	7.97028e-05
	SLC10A2	13	rs17634358	1.6013	7.97028e-05
	SSTR5-AS1	16	rs6600126	-1.6013	7.97028e-05
	VN1R11P	6	rs146660862	1.6013	7.97028e-05
	AC008746.12	19	rs2363042	-1.19867	7.97599e-05
	CTD-2062A1.2	5	rs165187	-1.2569	7.99578e-05
	CD101	1	rs2022009	-1.09537	7.9964e-05
	CLCA3P	1	rs6657524	-0.805352	8.01289e-05
	CHEK1	11	rs502210	1.13614	8.01727e-05
	RP11-171L9.1	12	rs117085793	0.850837	8.02781e-05
	RP11-476M19.2	12	rs7138672	0.850837	8.02781e-05
	RP5-1063M23.2	12	rs7138672	0.850837	8.02781e-05
	ENPP7	17	rs11651982	1.20555	8.03572e-05
	RP11-218E20.3	14	rs7152919	0.953934	8.04969e-05
	RP11-274M17.1	12	rs7977342	-1.00266	8.06243e-05
	RHPN1	8	rs13255110	-1.17422	8.07659e-05
	UQCRB	8	rs532255	-1.1891	8.08999e-05
	MYADM	19	rs2363042	1.19802	8.09162e-05
	ILK	11	rs11038741	1.27946	8.09551e-05
	TNIP3	4	rs7657769	1.23762	8.09617e-05
	GALNT18	11	rs10765884	-0.848939	8.09851e-05
	TMEM150A	2	rs13401255	1.13567	8.10448e-05
	CTD-2583P5.3	16	rs2051738	-1.45087	8.13148e-05
	PIWIL1	12	rs61941462	1.52826	8.1417e-05
	RPL26	17	rs2241909	0.992088	8.14291e-05
	RP3-468B3.2	6	rs10947420	0.976057	8.15954e-05
	HNF4A	20	rs58801603	0.92123	8.16602e-05
	WASF1	6	rs9400356	-1.25926	8.16843e-05
	GPR146	7	rs62432182	1.29709	8.1773e-05
	IRF2	4	rs1970895	-1.29709	8.1773e-05
	HLA-DOB	6	rs3134931	-0.99564	8.18025e-05
	AC006445.6	4	rs73797512	1.68163	8.18619e-05
	ARL5B	10	rs78034092	1.14388	8.18973e-05
	RP11-69M1.4	12	rs117559665	1.47719	8.19025e-05
	SH3YL1	2	rs11674477	-0.936984	8.19519e-05
	RBM27	5	rs964245	-1.10644	8.19704e-05
	TCEA3	1	rs10917236	-1.02179	8.22742e-05
	SFTPA1	10	rs3740259	0.856905	8.23796e-05
	HELB	12	rs10735937	1.25867	8.27036e-05
	UBR1	15	rs72726064	1.57803	8.28351e-05
	RP11-89N17.1	7	rs188450101	1.75285	8.30432e-05
	CTC-281F24.5	17	rs78029523	-1.52668	8.30759e-05
	SCYL2	12	rs10860626	1.02141	8.30943e-05
	DNAH17-AS1	17	rs1056123122	1.02874	8.32858e-05
	PPP1R1B	17	rs12603332	-0.953403	8.33559e-05
	GCSAML	1	rs3124088	-1.08838	8.34866e-05
	PRMT5P1	4	rs1036499	1.12671	8.35679e-05
	OR2A1	7	rs7778695	1.2519	8.36354e-05
	RP11-731K22.1	7	rs56020114	1.2519	8.36354e-05
	AC097662.2	2	rs4303707	1.16345	8.36586e-05
	SMIM10L1	12	rs2855758	1.00228	8.37589e-05
	MYL5	4	rs6599384	-1.10842	8.41533e-05
	IRF5P1	8	rs58461412	0.992334	8.43822e-05
	PLD5	1	rs1996626	1.05599	8.43859e-05
	TMEM75	8	rs687279	1.64008	8.44378e-05
	RP11-374P20.4	9	rs55860236	-0.999618	8.45972e-05
	CTB-102L5.8	19	rs1038084	1.5113	8.46277e-05
	COX6C	8	rs7819840	-1.13375	8.47493e-05
	SLC35A3	1	rs10159114	-1.12152	8.48303e-05
	JAK2	9	rs10814983	1.10808	8.48419e-05
	AC091729.9	7	rs11772093	1.3313	8.49034e-05
	CDT1	16	rs7199004	-1.15752	8.50918e-05
	RP11-404K5.2	5	rs6859185	0.812566	8.52208e-05
	ADAMTS14	10	rs7910069	1.65907	8.54342e-05
	CSMD2	1	rs75000798	1.65907	8.54342e-05
	CTA-268H5.12	22	rs5765217	-1.65907	8.54342e-05
	CTB-186H2.2	17	rs80101015	1.65907	8.54342e-05
	IGKV4-1	2	rs12624005	-1.65907	8.54342e-05
	LINC00483	17	rs4793665	-1.65907	8.54342e-05
	RP11-167N24.3	12	rs11835157	1.65907	8.54342e-05
	FRAS1	4	rs1496588	1.35754	8.54372e-05
	REEP1	2	rs73943920	-1.00082	8.57058e-05
	AC007228.5	19	rs306497	-1.13029	8.58406e-05
	HYLS1	11	rs4935908	1.72608	8.61242e-05
	TMEM136	11	rs10892668	1.00125	8.63201e-05
	LINC01235	9	rs76940405	1.01324	8.63893e-05
	OTOP1	4	rs4690025	1.01324	8.63893e-05
	RP11-327O17.2	4	rs77971498	1.01324	8.63893e-05
	TMEM246-AS1	9	rs1411365	-0.913427	8.63971e-05
	IL10RB	21	rs2154952	1.35232	8.65366e-05
	RP11-155L15.1	5	rs1285003675	-0.765627	8.65607e-05
	MYL12AP1	8	rs6471375	-1.07734	8.65682e-05
	CACNA2D1	7	rs62463234	1.38341	8.65919e-05
	RP11-436K8.1	1	rs6690409	0.818744	8.67101e-05
	CTD-3037G24.4	16	rs11646038	0.951709	8.69149e-05
	CTD-2122P11.1	5	rs117805403	0.965342	8.69577e-05
	TACC2	10	rs76571204	-1.51804	8.70884e-05
	NRBF2P2	3	rs704924	1.16721	8.71334e-05
	CDH18	5	rs11746586	0.951064	8.71433e-05
	RP11-642A1.1	8	rs62529970	1.49114	8.71453e-05
	CX3CL1	16	rs247618	-1.03288	8.71558e-05
	SPRYD3	12	rs2682287	1.26991	8.72056e-05
	PSG9	19	rs149951992	1.72931	8.74099e-05
	RPS10P5	20	rs12480495	1.18724	8.75204e-05
	LRIG2	1	rs351361	0.934556	8.77316e-05
	TENM2	5	rs17068395	-1.37756	8.78654e-05
	PTP4A2	1	rs10798882	-1.33983	8.7867e-05
	CTD-2033D15.3	15	rs7168755	-1.01527	8.79879e-05
	AC104777.3	2	rs1076309	-0.708282	8.80642e-05
	UQCRFS1P2	7	rs296913	-0.814674	8.82432e-05
	CTD-2547H18.1	11	rs80225615	-1.01538	8.83296e-05
	NBPF4	1	rs4914963	1.41827	8.83341e-05
	H2AFZ	4	rs4128643	1.15575	8.85586e-05
	RP11-332H14.2	2	rs13408662	1.11564	8.85891e-05
	NPHS1	19	rs11666387	1.01232	8.86583e-05
	ATE1	10	rs11200075	1.53765	8.88225e-05
	RP11-24C14.1	6	rs9453396	1.43502	8.88336e-05
	RP3-448I9.1	6	rs13220268	1.43502	8.88336e-05
	LINC02081	17	rs4796826	1.15549	8.90789e-05
	CCDC97	19	rs34855348	-1.57362	8.91382e-05
	AKT1S1	19	rs3810179	-1.18853	8.91538e-05
	ZIC4	3	rs1048722049	1.7677	8.91762e-05
	PGA3	11	rs1426251	1.06416	8.92138e-05
	CFAP65	2	rs2373241	0.894512	8.92397e-05
	RP11-307L3.4	9	rs10976085	-1.50812	8.94231e-05
	ZMYND19	9	rs4880085	1.11509	8.97321e-05
	RNF212B	14	rs3811234	1.17149	8.97477e-05
	LSM4	19	rs12150884	1.76073	8.9775e-05
	RP11-785H5.2	12	rs797179	-0.884019	8.98713e-05
	RP11-298J23.5	6	rs57994687	-1.06037	8.98998e-05
	FGF23	12	rs4288830	-0.839362	8.99951e-05
	GABRG3	15	rs7182802	0.839362	8.99951e-05
	RP11-104N10.1	16	rs3887592	-1.18492	9.03118e-05
	TNNI1	1	rs59483085	0.83924	9.03345e-05
	PSG4	19	rs149951992	1.90664	9.05537e-05
	AF127936.3	21	rs2058461	0.80088	9.07591e-05
	AC005616.2	19	rs117686297	1.80748	9.08233e-05
	AC013727.1	2	rs75117088	1.80748	9.08233e-05
	AC020743.4	7	rs148304708	1.80748	9.08233e-05
	AC079325.5	17	rs57698918	1.80748	9.08233e-05
	AC093390.1	2	rs10190125	1.80748	9.08233e-05
	AC093802.1	2	rs139505401	1.80748	9.08233e-05
	AC104777.4	2	rs111691555	1.80748	9.08233e-05
	AC114765.1	2	rs16861919	1.80748	9.08233e-05
	AC114814.2	2	rs10185968	1.80748	9.08233e-05
	AC144450.1	2	rs77410114	1.80748	9.08233e-05
	AC144833.1	15	rs1863455	1.80748	9.08233e-05
	AMER3	2	rs4100612	-1.80748	9.08233e-05
	AP000350.8	22	rs114225927	1.80748	9.08233e-05
	AP000439.3	11	rs118088809	1.80748	9.08233e-05
	AP000770.1	11	rs201001798	1.80748	9.08233e-05
	AP003774.6	11	rs879180499	1.80748	9.08233e-05
	AP004550.1	11	rs77365149	1.80748	9.08233e-05
	APCS	1	rs10443909	1.80748	9.08233e-05
	ARF4P3	13	rs147705851	1.80748	9.08233e-05
	ARHGAP42P1	2	rs4100612	-1.80748	9.08233e-05
	ASH2LP1	22	rs76933336	1.80748	9.08233e-05
	BRINP3	1	rs139594381	1.80748	9.08233e-05
	C10orf126	10	rs17760126	1.80748	9.08233e-05
	C3orf30	3	rs76360571	1.80748	9.08233e-05
	C9orf135-AS1	9	rs117764860	1.80748	9.08233e-05
	CEACAMP1	19	rs2240929	1.80748	9.08233e-05
	CHCHD4P2	9	rs117828937	1.80748	9.08233e-05
	CLEC4G	19	rs117395817	1.80748	9.08233e-05
	CLUHP5	10	rs138139479	1.80748	9.08233e-05
	COL11A2P1	6	rs144527650	1.80748	9.08233e-05
	CTB-113D17.1	7	rs117186848	1.80748	9.08233e-05
	CTC-265N9.1	5	rs75444438	1.80748	9.08233e-05
	CTC-459M5.2	5	rs35747381	1.80748	9.08233e-05
	CTC-558O2.1	5	rs913704080	1.80748	9.08233e-05
	CTC-774J1.1	11	rs201001798	1.80748	9.08233e-05
	CTD-2034I21.1	16	rs117555827	1.80748	9.08233e-05
	CTD-2034I4.1	15	rs149127284	1.80748	9.08233e-05
	CTD-2125J1.1	15	rs12592244	1.80748	9.08233e-05
	CTD-2147F2.1	15	rs117705153	1.80748	9.08233e-05
	CTD-2528A14.1	19	rs118022577	1.80748	9.08233e-05
	CTD-2530H12.2	11	chr11:74554749_T_G	1.80748	9.08233e-05
	CTD-2535I10.1	16	rs17144422	1.80748	9.08233e-05
	Cyp2c44	10	rs11815803	1.80748	9.08233e-05
	CYP4Z2P	1	rs61783251	1.80748	9.08233e-05
	DEFA5	8	rs145863568	1.80748	9.08233e-05
	DMP1	4	rs146184348	1.80748	9.08233e-05
	DUXAP2	8	rs142886181	1.80748	9.08233e-05
	ELL2P3	13	rs9529333	1.80748	9.08233e-05
	FAM155A-IT1	13	rs9520439	1.80748	9.08233e-05
	FAR2P4	2	rs4100612	-1.80748	9.08233e-05
	FGG	4	rs141805925	1.80748	9.08233e-05
	GLYATL2	11	rs61901646	1.80748	9.08233e-05
	GPR158-AS1	10	rs138899459	1.80748	9.08233e-05
	HAPLN4	19	rs2231993	1.80748	9.08233e-05
	HNRNPA3P16	18	rs12953779	1.80748	9.08233e-05
	HOXA10-AS	7	rs35585952	1.80748	9.08233e-05
	HRG	3	rs77360536	1.80748	9.08233e-05
	IGKV1-13	2	rs78678074	1.80748	9.08233e-05
	IGLVIVOR22-1	22	rs114225927	1.80748	9.08233e-05
[truncated: 246 more rows]
